# Supplementary material for: Modelling the Response of FOXO Transcription Factors to Multiple Post-Translational Modifications Made by Ageing-Related Signalling Pathways
Source: PLoS One. 2010 Jun 14;5(6):e11092. doi: 10.1371/journal.pone.0011092 (PMC2886341; doi:10.1371/journal.pone.0011092)
Supplement: Dataset S1 — Multiple sequence alignment of FOXOs from Human, Mouse, Xenopus, Zebrafish, Drosophila and C elegans (Clustal format (aln)). (0.02 MB TXT) [file pone.0011092.s001.txt]

CLUSTAL FORMAT for T-COFFEE Version_5.05 [http://www.tcoffee.org], CPU=45.11 sec, SCORE=42, Nseq=14, Len=912 

sp|Q12778|FOXO1_HUMAN   MAEA--------------------PQVVEIDPDFEPLPRPRSCTWPLPRPEFSQSNSATS
sp|Q9R1E0|FOXO1_MOUSE   MAEA--------------------PQVVETDPDFEPLPRQRSCTWPLPRPEFNQSNSTTS
sp|Q6EUW2|FOXO1_XENLA   MAEAP------------QPP----PPLVEIDPDFEPFSRPRSCTWPLPRPEFNPSSSANS
tr|A3RK74|FOXO1_DANRE  MADA------------------AQNQMVEIDPDFEPLSRPRSCTWPLPRPEFPNPAAADS
sp|O43524|FOXO3_HUMAN   MAEAP------------ASPAPLSPLEVELDPEFEPQSRPRSCTWPLQRPELQASPAKPS
tr|Q9WVH4|FOXO3_MOUSE  MAEAP------------ASPVPLSPLEVELDPEFEPQSRPRSCTWPLQRPELQASPAKPS
sp|Q6EUW1|FOXO3_XENLA   MAEA--------------LPPRSPPDDVDIDPDFGPQSRPRSCTWPLQRLDSQGSPGKPN
tr|Q5I0F7|FOXO3_DANRE  MAEEL------------DKP---LAVDVDIDPDFEPQKRPRSCTWPLPRPESNSGKAEPS
sp|P98177|FOXO4_HUMAN   MDPGN------------ENSATEAAAIIDLDPDFEPQSRPRSCTWPLPRPEIANQPSEPP
sp|Q9WVH3|FOXO4_MOUSE   MDPEN------------KKSATGAAAILDLDPDFEPQSRPRSCTWPLPRPDLATEPHEPS
tr|A6NCE0|FOXO6_HUMAN  MAAK------------------LRAHQVDVDPDFAPQSRPRSCTWPLPQPDLAG------
sp|Q70KY4|FOXO6_MOUSE   MAAK------------------LRAHQVDVDPDFAPQSRPRSCTWPLPQPDLAG------
tr|Q95V55|dFOXO_DROME(isoB)  MMDGYAQEWPRLTHTDNGLAMDQLGGDLPLDVGFEPQTRARSNTWPCPRPENFVEPTDEL
tr|O16850|DAF16_CAEEL(isoA)  -------------------------MNDSIDDDFPPEPRGRCYTWPMQQYIYQESSATI-
                                                      *  * *  * *. ***  :           

sp|Q12778|FOXO1_HUMAN   S------PAPSGSAAANP----DAAAGLPSASAAAVSADFMSN--LSLLEESEDFPQA-P
sp|Q9R1E0|FOXO1_MOUSE   S------PAPSGGAAANP----DAAASL--ASASAVSTDFMSN--LSLLEESEDFARA-P
sp|Q6EUW2|FOXO1_XENLA   S------PAPS--LQPEP----AAG-----------NVDFLSN--LSLLEESEDFDPA-E
tr|A3RK74|FOXO1_DANRE  ---NTSSPAPSV------------------KQEPSSTADFINN--LSLLEENEDYPD-QK
sp|O43524|FOXO3_HUMAN   ---GETA---ADSMIPEE----EDD-----------EDDEDGGGRAGSAMAIGG---GGG
tr|Q9WVH4|FOXO3_MOUSE  ---GETA---ADSMIPEE----DDD-----------EDDEDGGGRASSAMVIGG---GV-
sp|Q6EUW1|FOXO3_XENLA   SGAGEAADTSS--MIPEE----EDD-------------DYEGA--ASTATVLGTA-GDKG
tr|Q5I0F7|FOXO3_DANRE  D------VG----IIPEE----EVD-----------ENGTDDA------CASGDITGASK
sp|P98177|FOXO4_HUMAN   E------VEPD--L--GE----KVH-----------TE------------------GRSE
sp|Q9WVH3|FOXO4_MOUSE   E------VEPS--L--GQ----KVP-----------TE------------------GHSE
tr|A6NCE0|FOXO6_HUMAN  ------------------------------------DEDGALG--AGVAEGAEDCG----
sp|Q70KY4|FOXO6_MOUSE   ------------------------------------DEDGALG--AGVAEGSEDCG----
tr|Q95V55|dFOXO_DROME(isoB)  ---DSTK--ASNQ-----------------------------------------------
tr|O16850|DAF16_CAEEL(isoA)  -------PHHHLNQHNNPYHPMHPHHQLPHMQQLPQPLLNLN---MTTLTSSGSSVASSI
                                                                                    

sp|Q12778|FOXO1_HUMAN   GSV------------AAAVAAAAAAAATGGLC-GDFQGPEAGCLHPAPP-QPPPPGPLSQ
sp|Q9R1E0|FOXO1_MOUSE   GCV------------AV----AAAAAASRGLC-GDFQGPEAGCVHPAPP-QPPPTGPLSQ
sp|Q6EUW2|FOXO1_XENLA   ALGVCGD--------FPCQDIRQLQPPIPQQQ-QQHSQQQQEALTLLAP-----SVPSAL
tr|A3RK74|FOXO1_DANRE  PLMLCSE--------FQCQENCIHQQQ------IPSQQQQVP------------------
sp|O43524|FOXO3_HUMAN   SGTL--------GSGLLLEDSARVLAPGGQDP-GSGPATAAGGLSGGTQALLQPQ-----
tr|Q9WVH4|FOXO3_MOUSE  SSTL--------GSGLLLEDSAMLLAPGGQDL-GSGPASAAGALSGGTPTQLQPQ-----
sp|Q6EUW1|FOXO3_XENLA   TLVLLSG--------GESGQLAVLASPVG------GVETL---------------QVSLG
tr|Q5I0F7|FOXO3_DANRE  PASVTEGDP---SSAAALPAIETNASANDKDI-YGSPGSSQHALAACSD-----SSING-
sp|P98177|FOXO4_HUMAN   PILLPSRLP---------------------------------------------------
sp|Q9WVH3|FOXO4_MOUSE   PILLPSRLP---------------------------------------------------
tr|A6NCE0|FOXO6_HUMAN  ----------------------------------PERRATAP------------------
sp|Q70KY4|FOXO6_MOUSE   ----------------------------------PERRATAP------------------
tr|Q95V55|dFOXO_DROME(isoB)  ------------------------------------------------------------
tr|O16850|DAF16_CAEEL(isoA)  GG-GAQCSPCASGSSTAATNSSQQQQTVGQMLAASVPCSSSGMTLGMSLNLSQGG-----
                                                                                    

sp|Q12778|FOXO1_HUMAN   HPP---VPPAAAGPLAGQPRKSSSSRRNAWGNLSYADLITKAIESSAEKRLTLSQIYEWM
sp|Q9R1E0|FOXO1_MOUSE   PPPVPPSAAAAAGPLAGQPRKTSSSRRNAWGNLSYADLITKAIESSAEKRLTLSQIYEWM
sp|Q6EUW2|FOXO1_XENLA   -SPASSPSP--LG--AQQPRKSSSSRRNAWGNLSYADLISQAIESSPEKRLTLSQIYDWM
tr|A3RK74|FOXO1_DANRE  -VLSSPVAAAAAAAAAAQ-RKSSSSRRNAWGNMSYADLITKAIESSPEKRLTLSQIYDWM
sp|O43524|FOXO3_HUMAN   -QPLPPPQPGAAGG-SGQ-PRKCSSRRNAWGNLSYADLITRAIESSPDKRLTLSQIYEWM
tr|Q9WVH4|FOXO3_MOUSE  -QPLPQPQPGAAGG-SGQ-PRKCSSRRNAWGNLSYADLITRAIESSPDKRLTLSQIYEWM
sp|Q6EUW1|FOXO3_XENLA   -GEGAGGAVSGAG--GQQQQRKCSSRRNAWGNMSYADLITRAIESTQDKRLTLSQIYDWM
tr|Q5I0F7|FOXO3_DANRE  -----------LI--PQQ-PRKSSARRNAWGNYSYADLITQAIESSPEKRLTLAQIYDWM
sp|P98177|FOXO4_HUMAN   -EPAGGPQPGILG--AVTGPRKGGSRRNAWGNQSYAELISQAIESAPEKRLTLAQIYEWM
sp|Q9WVH3|FOXO4_MOUSE   -EPAGGPQPGILG--AVTGPRKGGSRRNAWGNQSYAELISQAIESAPEKRLTLAQIYEWM
tr|A6NCE0|FOXO6_HUMAN  -AMA-P-APPLGAEVGPL-RKAKSSRRNAWGNLSYADLITKAIESAPDKRLTLSQIYDWM
sp|Q70KY4|FOXO6_MOUSE   -AMA-P-APPLGAEVGPL-RKAKSSRRNAWGNLSYADLITKAIESAPDKRLTLSQIYDWM
tr|Q95V55|dFOXO_DROME(isoB)  -QLAPGDSQQAI-QNAN-AAKKNSSRRNAWGNLSYADLITHAIGSATDKRLTLSQIYEWM
tr|O16850|DAF16_CAEEL(isoA)  -GPMPAKKK--RCRKKP-TDQLAQKKPNPWGEESYSDIIAKALESAPDGRLKLNEIYQWF
                                            :    : *.**: **:::*::*: *: : **.* :**:*:

sp|Q12778|FOXO1_HUMAN   VKSVPYFKDKGDSNSSAGWKNSIRHNLSLHSKFIRVQNEGTGKSSWWMLNPEGGKSGKSP
sp|Q9R1E0|FOXO1_MOUSE   VKSVPYFKDKGDSNSSAGWKNSIRHNLSLHSKFIRVQNEGTGKSSWWMLNPEGGKSGKSP
sp|Q6EUW2|FOXO1_XENLA   VKSVPYFKDKGDSNSSAGWKNSIRHNLSLHSKFVRVQNEGTGKSSWWILNPEGGKNGKSP
tr|A3RK74|FOXO1_DANRE  VKSVPYFKDKGDSNSSAGWKNSIRHNLSLHSRFIRVQNEGTGKSSWWMLNPEGGKSGKSP
sp|O43524|FOXO3_HUMAN   VRCVPYFKDKGDSNSSAGWKNSIRHNLSLHSRFMRVQNEGTGKSSWWIINPDGGKSGKAP
tr|Q9WVH4|FOXO3_MOUSE  VRCVPYFKDKGDSNSSAGWKNSIRHNLSLHSRFMRVQNEGTGKSSWWIINPDGGKSGKAP
sp|Q6EUW1|FOXO3_XENLA   VRSVPYFKDKGDSNSSAGWKNSIRHNLSLHSRFIRVQNEGSGKSSWWMINPEGGKGGKAP
tr|Q5I0F7|FOXO3_DANRE  VRNVPYFKDKGDSNSSAGWKNSIRHNLSLHSRFVRVQNEGTGKSSWWMVNPDGGKGGKAP
sp|P98177|FOXO4_HUMAN   VRTVPYFKDKGDSNSSAGWKNSIRHNLSLHSKFIKVHNEATGKSSWWMLNPEGGKSGKAP
sp|Q9WVH3|FOXO4_MOUSE   VRTVPYFKDKGDSNSSAGWKNSIRHNLSLHSKFIKVHNEATGKSSWWMLNPDGGKGGKAP
tr|A6NCE0|FOXO6_HUMAN  VRYVPYFKDKGDSNSSAGWKNSIRHNLSLHTRFIRVQNEGTGKSSWWMLNPEGGKTGKTP
sp|Q70KY4|FOXO6_MOUSE   VRYVPYFKDKGDSNSSAGWKNSIRHNLSLHTRFIRVQNEGTGKSSWWMLNPEGGKTGKTP
tr|Q95V55|dFOXO_DROME(isoB)  VQNVPYFKDKGDSNSSAGWKNSIRHNLSLHNRFMRVQNEGTGKSSWWMLNPEA-KPGKSV
tr|O16850|DAF16_CAEEL(isoA)  SDNIPYFGERSSPEEAAGWKNSIRHNLSLHSRFMRIQNEGAGKSSWWVINPDA-KPGRNP
                           :*** ::...:.:**************.:*::::**.:******::**:. * *:  

sp|Q12778|FOXO1_HUMAN   RR---RAASMDNNSKFAKS-RSRAAKKKAS-L-QSGQEGAGD---S----------PGSQ
sp|Q9R1E0|FOXO1_MOUSE   RR---RAASMDNNSKFAKS-RGRAAKKKAS-L-QSGQEGPGD---S----------PGSQ
sp|Q6EUW2|FOXO1_XENLA   RR---RAASMDNNSKFAKS-RGRAAKKKAS-M-QSSQDGSSD---S----------PGSQ
tr|A3RK74|FOXO1_DANRE  RR---RAASMDNNSKFAKS-RGRAAKKKLA-L-QGGPEGGAD---S----------PGSQ
sp|O43524|FOXO3_HUMAN   RR---RAVSMDNSNKYTKS-RGRAAKKKAA-L-QTAPESADD---S----------P-SQ
tr|Q9WVH4|FOXO3_MOUSE  RR---RAVSMDNSNKYTKS-RGRAAKKKAA-L-QAAPESADD---S----------P-SQ
sp|Q6EUW1|FOXO3_XENLA   RR---RAVSMDNSNKYTKS-RGRAAKKKAS-L-QASSDATDD---S----------P-SQ
tr|Q5I0F7|FOXO3_DANRE  RR---RAVSMDNSNKLIKSARGRAAKKKAA-L-QASQDGSSE---S-----------SSS
sp|P98177|FOXO4_HUMAN   RR---RAASMDSSSKLLRG-RSKAPKKKPSVL-PAPPEGATP--TS----------PVGH
sp|Q9WVH3|FOXO4_MOUSE   RR---RAASMDSSSKLLRG-RSKGPKKKPSVL-PAPPEGATP--RS----------PLGH
tr|A6NCE0|FOXO6_HUMAN  RR---RAVSMDNGAKFLRI-KGKASKKKQL---QAPERSPDD---SSPSAPAPG--PVPA
sp|Q70KY4|FOXO6_MOUSE   RR---RAVSMDNGAKFLRI-KGKASKKKQL---HLPERSPDD---SPPGAPVPG--PLSA
tr|Q95V55|dFOXO_DROME(isoB)  RR---RAASMET-SRYEKR-RGRAKKRVEA-LRQAGVVGLNDATPS----------PSSS
tr|O16850|DAF16_CAEEL(isoA)  RRTRERSNTIETTTKAQLE-KSRRGAKKRIK--ERALMGSLHST-----LNGNSIAGSIQ
                        **   *: :::.  :     :.:   :           .                     

sp|Q12778|FOXO1_HUMAN   FSK----WPASPGSHSNDDFD-NWSTFRPRTSSNAST--ISGRLSPIMT--EQDDLGEGD
sp|Q9R1E0|FOXO1_MOUSE   FSK----WPASPGSHSNDDFD-NWSTFRPRTSSNAST--ISGRLSPIMT--EQDDLGDGD
sp|Q6EUW2|FOXO1_XENLA   FSK----WPGSPSSQSNDDFE-AWSTFRPRTSSNAST--ISGRLSPIMP--EQDDLGDAD
tr|A3RK74|FOXO1_DANRE  YGK----WPGSPNSHSNDDFE-AWTAFRPRTSSNAST--LSGRLSPFI----DDELGDSD
sp|O43524|FOXO3_HUMAN   LSK----WPGSPTSRSSDELD-AWTDFRSRTNSNAST--VSGRLSPIMASTELDEVQDDD
tr|Q9WVH4|FOXO3_MOUSE  LSK----WPGSPTSRSSDELD-AWTDFRSRTNSNAST--VSGRLSPILASTELDDVQDDD
sp|Q6EUW1|FOXO3_XENLA   LSK----WPGSPTSRSSDKLD-TWTDFRSRTNSNAST--ISGRLSPIPATTELDDVQDDD
tr|Q5I0F7|FOXO3_DANRE  LSK----WTGSPTSRSSDELD-AWTDFRSRTNSNAST--LSGRLSPILANLEVDEVPDDD
sp|P98177|FOXO4_HUMAN   FAK----WSGSPCSRNREEAD-MWTTFRPRSSSNASS--VSTRLSPLRPESE--VLAEE-
sp|Q9WVH3|FOXO4_MOUSE   FAK----WSSSPCPRNREEAD-VWTTFRPRSSSNAST--VSTRLSPMRPESE--VLAEEE
tr|A6NCE0|FOXO6_HUMAN  AAK----WAASPASHASDDYE-AWADFRG----GGRP--LLGEAAELE----DDEALEAL
sp|Q70KY4|FOXO6_MOUSE   SAK----WAASPASHASDDYE-AWADFRG----SRRP--LLGEAAELE----DDEALEAL
tr|Q95V55|dFOXO_DROME(isoB)  VSEGLDHFPESPL-HSGGGFQ-LSPDFRQRASSNASS---CGRLSPIRAQ----DLEPDW
tr|O16850|DAF16_CAEEL(isoA)  TIS----HDLYDDDSMQGAFDNVPSSFRPRTQSNLSIPGSSSRVSPAIGSDIYDDLE---
                          .                 :   . **     .        . :               

sp|Q12778|FOXO1_HUMAN   --VHSMVYPPSAA-------KMA-STLPSLSEISNPENM---------ENLLDNLNLLSS
sp|Q9R1E0|FOXO1_MOUSE   --VHSLVYPPSAA-------KMA-STLPSLSEISNPENM---------ENLLDNLNLLSS
sp|Q6EUW2|FOXO1_XENLA   --VHNLVYPSSAT---KLT-----STLPSLSEMGNSENM---------ENLLDNLNLLTP
tr|A3RK74|FOXO1_DANRE  ---VHMVYPGP------GSGTKMTSTLPSLSEMAGSLG-HSG-SENVMENLLDNLNLLSP
sp|O43524|FOXO3_HUMAN   APLSPMLYSSSAS-LSPSVSKPCTVELPRLTDMAGTMNLNDGLTENLMDDLLDNITLPPS
tr|Q9WVH4|FOXO3_MOUSE  GPLSPMLYSSSAS-LSPSVSKPCTVELPRLTDMAGTMNLNDGLAENLMDDLLDNIALPPS
sp|Q6EUW1|FOXO3_XENLA   SPLSPMLYNSPGS-LSPSISKPCTVEMPRITDMAETMNLNDGLPENLMDDLLDDISLTSS
tr|Q5I0F7|FOXO3_DANRE  SPLSPMLYSSPSS-MSPSTG---LTELPRLADLAGTMNLNDGLSDNLMDDLLDNISLTAS
sp|P98177|FOXO4_HUMAN   IP-------ASVS---SYA-----GGVPPT------------LNEGL--ELLDGLNLTS-
sp|Q9WVH3|FOXO4_MOUSE   MP-------ASAS---SYA-----GGVPPT------------LSEDL--ELLDGLNLAS-
tr|A6NCE0|FOXO6_HUMAN  APSSPLMYPSPASALSPALGSRCPGELPRLAELGGPLGLHGGGGAGLPEGLLDGAQDAY-
sp|Q70KY4|FOXO6_MOUSE   APSSPLMYPSPASALSPALGARCPGELPRLAELGGPLGLHGGGVAGLPDALLDGAQDAY-
tr|Q95V55|dFOXO_DROME(isoB)  G--FPVDYQNTTM-TQ--------AHAQALEELTGTMADELTLCNQQQ-----------Q
tr|O16850|DAF16_CAEEL(isoA)  -------FPSWVG---ESV-----PAIPS--------------------DIVDRTDQMRI
                                                                                    

sp|Q12778|FOXO1_HUMAN   PTSL-----TVSTQSSPGTMMQQTPCYS-FAPPNTSLNSPSP--NYQK--YTYGQSSMS-
sp|Q9R1E0|FOXO1_MOUSE   PTSL-----TVSTQSSPGSMMQQTPCYS-FAPPNTSLNSPSP--NYSK--YTYGQSSMS-
sp|Q6EUW2|FOXO1_XENLA   NS---------STQSSPASMMQQSG-YL-FTSPNTSLGSPNS--EYRK--YSYAQTGIS-
tr|A3RK74|FOXO1_DANRE  KNPSTGGPGSGSNQSSPSSLMQASPGYSPYSSPGLSAVSQQTQQDFRK--CLYGQAGMG-
sp|O43524|FOXO3_HUMAN   Q------------PSPTGGLMQRSSSFP-YTTKGSGLGSPTS--SFNS--TVFGPSSLN-
tr|Q9WVH4|FOXO3_MOUSE  Q------------PSPPGGLMQRGSSFP-YTAKSSGLGSPTG--SFNS--TVFGPSSLN-
sp|Q6EUW1|FOXO3_XENLA   Q------------QSSPGVLMQRSSSFT-YGTKGSGIGSPSN--NFNN--TGSFNFPLT-
tr|Q5I0F7|FOXO3_DANRE  QS---------PGHDESGANLQGSPVFT-FSCSGSSLAIPSG--SYGTN-SLFSPPSVT-
sp|P98177|FOXO4_HUMAN   ----------------SHSLLSRSGLSG-FSLQHPGVTGPLH--TY-------SSSLFS-
sp|Q9WVH3|FOXO4_MOUSE   ----------------PHSLLSRSGLSG-FSLQHPGLAGPLH--SY-------GASLFG-
tr|A6NCE0|FOXO6_HUMAN  ---------------GPRARAQ-ARPGA-GCAGGAGAGG--------R--SRRLPRQRG-
sp|Q70KY4|FOXO6_MOUSE   ---------------GPRARAG-TPSYF-GSCKASAYGG--------G--GGFGPPALG-
tr|Q95V55|dFOXO_DROME(isoB)  GFSA-----ASGLPSQPPPPPYQPPQHQ-QAQQQQQQQSPYA---LNG--PASGYNTLQP
tr|O16850|DAF16_CAEEL(isoA)  DA-----------TTHIGGVQIKQESK----PIKTEPIAP--PPSYHELNSVRGSCAQN-
                                                                                    

sp|Q12778|FOXO1_HUMAN   -------------PLPQMPIQTLQDNKSSYG--GM---SQYNCAPGLLKELLTS------
sp|Q9R1E0|FOXO1_MOUSE   -------------PLPQMPMQTLQDSKSSYG--GL---NQYNCAPGLLKELLTS------
sp|Q6EUW2|FOXO1_XENLA   -------------PISQMPMQTVPENKSGYR--AV---GQYPVPAGLLKELLTS------
tr|A3RK74|FOXO1_DANRE  -------------SMSPMPMQPLPESKPSFG-PGGGTMGQFNCTAGLLKELLTS------
sp|O43524|FOXO3_HUMAN   -------------SLRQSPMQTIQENKPATF-SSM---SH--YGNQTLQDLLTS------
tr|Q9WVH4|FOXO3_MOUSE  -------------SLRQSPMQTIQENRPATF-SSV---SH--YGNQTLQDLLAS------
sp|Q6EUW1|FOXO3_XENLA   -------------SLRQSPMQTIQENKQATF-SSM---NH--YSNQSLQDLLNT------
tr|Q5I0F7|FOXO3_DANRE  -------------GLRQSPMQTIQENKQATF--SC---GSL-FSEQSLQDLLSS------
sp|P98177|FOXO4_HUMAN   -------------P-AEGPLSAGE--------------GCFS-SSQALEALLTS------
sp|Q9WVH3|FOXO4_MOUSE   -------------P-IDGSLSAGE--------------GCFS-SSQSLEALLTS------
tr|A6NCE0|FOXO6_HUMAN  ------GPVRAARALAQCLSPPHQPYDAARRGGRRGPGTAGPRRRLRG------------
sp|Q70KY4|FOXO6_MOUSE   -------------SLRRLPMQTIQENKQASFVQAAAPFRPGALPALLP------------
tr|Q95V55|dFOXO_DROME(isoB)  QSQCLLHRSL-NCSCMHNARDGLSPNSVTTT-MSPAYP-----NSEPSSDSLNTYSNVVL
tr|O16850|DAF16_CAEEL(isoA)  -------------PLLRNPIVPSTNFKPMPL-PGA-------YGNY--------------
                                                                                    

sp|Q12778|FOXO1_HUMAN   DSPPH-NDI-MTPVDPGVAQPNSRVLGQNV---MMGPNSV--MSTYGSQASHN-KMMNPS
sp|Q9R1E0|FOXO1_MOUSE   DSPPH-NDI-MSPVDPGVAQPNSRVLGQNV---MMGPNSV--MPAYGSQASHN-KMMNPS
sp|Q6EUW2|FOXO1_XENLA   DSPPH-NDI-LTPVDPAVSQANNRVLGQNS---LIGSNSI--MPAYGSQPAPN-KMSS-H
tr|A3RK74|FOXO1_DANRE  DGEP--GD-LMPSVDTVVSQSAG---GSGC---MLPPYSSGRNELMGGGPTHS-HTLSHP
sp|O43524|FOXO3_HUMAN   DSLSH-SDVMMTQSDPLMSQASTAVSAQNSRRNVMLRNDP--MMSFAAQPNQG-SLVN-Q
tr|Q9WVH4|FOXO3_MOUSE  DSLSH-SDVMMTQSDPLMSQASTAVSAQNARRNVMLRNDP--MMSFAAQPTQG-SLVN-Q
sp|Q6EUW1|FOXO3_XENLA   DTLSH-SDVLMTQSDPLMSQASTAVTAQNSRRNIILRNDP--MMSFAAQPNQGGNLVN-Q
tr|Q5I0F7|FOXO3_DANRE  ESSSR-SDVLLTQSDPLMSQASASVSSQNARR-ILLRNDP--MMSNQAGP------AG-Q
sp|P98177|FOXO4_HUMAN   DTPPPPADVLMTQVDPILSQAPTLLL---------LGGLP--SSSKLATG------VG-L
sp|Q9WVH3|FOXO4_MOUSE   DTPPPPADVLMTQVDPILSQAPTLLL---------LGGMP--SSSKLGTG------VS-L
tr|A6NCE0|FOXO6_HUMAN  -----------PARRPPAGRSAG---ALRC---RRRRAAGRRARPLPGRPGPR-HVQREP
sp|Q70KY4|FOXO6_MOUSE   -----------PP--PPAPRPGP---LLGA---PGELALAGAAAAYPGKGAAP-YAPPAP
tr|Q95V55|dFOXO_DROME(isoB)  DGPAD-TAALMVQQQQQQQQQQQLSASLEGQCL---------------------------
tr|O16850|DAF16_CAEEL(isoA)  ------------------------------------------------------------
                                                                                    

sp|Q12778|FOXO1_HUMAN   SHTHPGHAQ-QTSAVNGRPLPHTVSTMPHTSGMNRLTQVKTPVQVPLP---H-PMQM-SA
sp|Q9R1E0|FOXO1_MOUSE   SHTHPGHAQ-QTASVNGRTLPHVVNTMPHTSAMNRLTPVKTPLQVPLS---H-PMQM-SA
sp|Q6EUW2|FOXO1_XENLA   PHLHQPNHP-TSINGRPIAH---------NPGINRLSTVKTSVQVPMP---HQPIQM-TS
tr|A3RK74|FOXO1_DANRE  HNMHGQAP-PTSVALNGRSL-HPLTAIGHSSVGGRLGSGKSPMQMQYG----GSGHLGGG
sp|O43524|FOXO3_HUMAN   NLLHHQHQT-QGALGGSRALSNSVSNMG-LSESSSLGSAKHQQQSPVS----QSMQT-LS
tr|Q9WVH4|FOXO3_MOUSE  NLLHHQHQT-QGALGGSRALSNSVSNMG-LSDSSSLGSAKHQQQSPAS----QSMQT-LS
sp|Q6EUW1|FOXO3_XENLA   NSLHQQQSL-NSFQGGSRALSNNLSNTG-LNDSSILESTKHQQQSSVS----HSMQT-IS
tr|Q5I0F7|FOXO3_DANRE  AGLKKASPSGWRMNCVP------------SSESDYQSLMKQLQQSPFR---STSMQL-NS
sp|P98177|FOXO4_HUMAN   CPKPLEAPG-------PSSL---------VPTLSMIAPPPVMASAPIP---K--------
sp|Q9WVH3|FOXO4_MOUSE   CPTPLEGPG-------PSNL---------VPNLSVMAPPPVMAGAPIP---K--------
tr|A6NCE0|FOXO6_HUMAN  RVRRGVHH-PQRLHGQ-------------RRNGLQLRFGPASAAAGPGRGPAPQPELGAG
sp|Q70KY4|FOXO6_MOUSE   S-RSALAH-PISLMTL-------------PGEAGAAGLAPPAHAAAFG-GP-PGGLLLDA
tr|Q95V55|dFOXO_DROME(isoB)  ------------------------------------------------------------
tr|O16850|DAF16_CAEEL(isoA)  ----------------------------QNGGITPINWLSTSNSSPLP------------
                                                                                    

sp|Q12778|FOXO1_HUMAN   LG-GYSSVSSCNGY-------GRMGLLHQEKLPSD-LD--GMFI-ERL--DCDMESIIRN
sp|Q9R1E0|FOXO1_MOUSE   LG-SYSSVSSCNGY-------GRMGVLHQEKLPSD-LD--GMFI-ERL--DCDMESIIRN
sp|Q6EUW2|FOXO1_XENLA   MG-SYS-MNSCNGYG-----RVGIVSIHQEILPSD-LD--DMLI-ESL--DCDVESIIRN
tr|A3RK74|FOXO1_DANRE  LP-PYCSMSS-NGYGRGPGMMAHQQLQHLEKLPSD-LD--GMPI-ERF--ECDVESILHD
sp|O43524|FOXO3_HUMAN   DS-L-SG-SSLYS-T-----SANLPVMGHEKFPSD-LD-LDMFN-GSL--ECDMESIIRS
tr|Q9WVH4|FOXO3_MOUSE  DS-L-SG-SSLYS-A-----SANLPVMGHDKFPSD-LD-LDMFN-GSL--ECDMESIIRS
sp|Q6EUW1|FOXO3_XENLA   DT-L---SGSLYS-S-----GVTLPTLGHEKFPTD-LD-LDIFN-GSL--ECDMETIIRN
tr|Q5I0F7|FOXO3_DANRE  SD-S-L-LAGLNG-S-----VTSAQSVSQDRFSSD-LD-LEAFS-GSF--DCDMDIITRN
sp|P98177|FOXO4_HUMAN   -------ALGTPV-L-----TPPTEAASQDRMPQD-LD-LDMYM-ENL--ECDMDNII-S
sp|Q9WVH3|FOXO4_MOUSE   -------VLGTPV-L-----ASPTEDSSHDRMPQD-LD-LDMYM-ENL--ECDMDNII-S
tr|A6NCE0|FOXO6_HUMAN  LRAASR-----------------------LRAPRP-VP-RGPLS-SHP--DSRVPAPD-S
sp|Q70KY4|FOXO6_MOUSE   LPGPYAAAA-------AGPL-----GAGPDRFPAD-LD-LDMFS-GSL--ECDVESIILN
tr|Q95V55|dFOXO_DROME(isoB)  ------------------------EVLNNEAQPIDEFN-LENFPVGNL--ECNVEELLQQ
tr|O16850|DAF16_CAEEL(isoA)  ------------GIQSCGIVAAQHTVASSSALPID-LENLTLPD-QPLMDTMDVDALIRH
                                                        .   .                :      

sp|Q12778|FOXO1_HUMAN   DLM-DGDTLDFNFDN-VLPNQ---------------------------------------
sp|Q9R1E0|FOXO1_MOUSE   DPM-DGDTLDFNFDN-VLPNQ---------------------------------------
sp|Q6EUW2|FOXO1_XENLA   DLM-EDGEADFNFDS-ILPNQ---------------------------------------
tr|A3RK74|FOXO1_DANRE  TLM-DGESLDFNFDP-MNSQQ---------------------------------------
sp|O43524|FOXO3_HUMAN   ELM-DADGLDFNFDS-LISTQNVVGLNV--------------------------------
tr|Q9WVH4|FOXO3_MOUSE  ELM-DADGLDFNFDS-LISTQNVVGLNV--------------------------------
sp|Q6EUW1|FOXO3_XENLA   DLM-DADGLDFNFDT-LISAQN-VSLSV--------------------------------
tr|Q5I0F7|FOXO3_DANRE  DLM-DAEGLELSFDSHLISSQN-ANLTS--------------------------------
sp|P98177|FOXO4_HUMAN   DLMDEGEGLDFNFEP-D-------------------------------------------
sp|Q9WVH3|FOXO4_MOUSE   DLM-DGEGLDFNFEP-D-------------------------------------------
tr|A6NCE0|FOXO6_HUMAN  SSP-GGGPSPARDPS-RRPAA---GEG---------------------------------
sp|Q70KY4|FOXO6_MOUSE   DFM-DSDEMDFNFDS-ALPPP---------------------------------------
tr|Q95V55|dFOXO_DROME(isoB)  EM-SYGGLLDINIPLA-TVNTNLVNSSSGPLSISNISNLSNISSNSGSSLSLNQLQAQLQ
tr|O16850|DAF16_CAEEL(isoA)  ELS-QAGGQHIHFDL---------------------------------------------
                                                                                    

sp|Q12778|FOXO1_HUMAN   --------------------------------------------------------SFPH
sp|Q9R1E0|FOXO1_MOUSE   --------------------------------------------------------SFPH
sp|Q6EUW2|FOXO1_XENLA   --------------------------------------------------------SFPH
tr|A3RK74|FOXO1_DANRE  -------------------------------------------------------GFVPH
sp|O43524|FOXO3_HUMAN   -------------------------------------------------------GNFTG
tr|Q9WVH4|FOXO3_MOUSE  -------------------------------------------------------GNFTG
sp|Q6EUW1|FOXO3_XENLA   -------------------------------------------------------GSFTG
tr|Q5I0F7|FOXO3_DANRE  -------------------------------------------------------GSFSR
sp|P98177|FOXO4_HUMAN   ------------------------------------------------------------
sp|Q9WVH3|FOXO4_MOUSE   ------------------------------------------------------------
tr|A6NCE0|FOXO6_HUMAN  -------------------------------------------------------EGGAG
sp|Q70KY4|FOXO6_MOUSE   -------------------------------------------------------PPGLA
tr|Q95V55|dFOXO_DROME(isoB)  QQQQQQQAQQQQQAQQQQQQHQQHQQQLLLNNNNNSSSSLELATQTATTNLNARVQYSQP
tr|O16850|DAF16_CAEEL(isoA)  ------------------------------------------------------------
                                                                                    

sp|Q12778|FOXO1_HUMAN   SVKTTTHSWVSG
sp|Q9R1E0|FOXO1_MOUSE   SVKTTTHSWVSG
sp|Q6EUW2|FOXO1_XENLA   SVTTTTHSWVSG
tr|A3RK74|FOXO1_DANRE  SVKTTTHSWVSG
sp|O43524|FOXO3_HUMAN   AKQASSQSWVPG
tr|Q9WVH4|FOXO3_MOUSE  AKQASSQSWVPG
sp|Q6EUW1|FOXO3_XENLA   AKQTSSQSWVPG
tr|Q5I0F7|FOXO3_DANRE  TKRTSSQSWVPG
sp|P98177|FOXO4_HUMAN   -----------P
sp|Q9WVH3|FOXO4_MOUSE   -----------P
tr|A6NCE0|FOXO6_HUMAN  APHCSC---PHS
sp|Q70KY4|FOXO6_MOUSE   GAPPPNQSWVPG
tr|Q95V55|dFOXO_DROME(isoB)  SVVTSPPSWV-H
tr|O16850|DAF16_CAEEL(isoA)  ------------
                                    
