# Supplementary material for: Modelling the Response of FOXO Transcription Factors to Multiple Post-Translational Modifications Made by Ageing-Related Signalling Pathways
Source: PLoS One. 2010 Jun 14;5(6):e11092. doi: 10.1371/journal.pone.0011092 (PMC2886341; doi:10.1371/journal.pone.0011092)
Supplement: Dataset S4 — Sensitivity analysis (tab-delimited file) for a similar model to S3.xml (Akt = 1e5 not 2.5e4). (0.02 MB TXT) [file pone.0011092.s004.txt]

	(Synthesis).ksynth	(transport cytoplasm_Foxo1_Pa0_pUb0 to nucleus_Foxo1_Pa0_pUb0).ktr	(transport nucleus_Foxo1_Pa0_pUb0 to cytoplasm_Foxo1_Pa0_pUb0).ktr	(transport nucleus_Foxo1_Pa0_pUb0 to dnabound_Foxo1_Pa0_pUb0).ktr	(transport dnabound_Foxo1_Pa0_pUb0 to nucleus_Foxo1_Pa0_pUb0).ktr	(transport cytoplasm_Foxo1_Pa0_pUb1 to nucleus_Foxo1_Pa0_pUb1).ktr	(transport nucleus_Foxo1_Pa0_pUb1 to cytoplasm_Foxo1_Pa0_pUb1).ktr	(transport nucleus_Foxo1_Pa0_pUb1 to dnabound_Foxo1_Pa0_pUb1).ktr	(transport dnabound_Foxo1_Pa0_pUb1 to nucleus_Foxo1_Pa0_pUb1).ktr	(transport cytoplasm_Foxo1_Pa1_pUb0 to nucleus_Foxo1_Pa1_pUb0).ktr	(transport nucleus_Foxo1_Pa1_pUb0 to cytoplasm_Foxo1_Pa1_pUb0).ktr	(transport nucleus_Foxo1_Pa1_pUb0 to dnabound_Foxo1_Pa1_pUb0).ktr	(transport dnabound_Foxo1_Pa1_pUb0 to nucleus_Foxo1_Pa1_pUb0).ktr	(transport cytoplasm_Foxo1_Pa1_pUb1 to nucleus_Foxo1_Pa1_pUb1).ktr	(transport nucleus_Foxo1_Pa1_pUb1 to cytoplasm_Foxo1_Pa1_pUb1).ktr	(transport nucleus_Foxo1_Pa1_pUb1 to dnabound_Foxo1_Pa1_pUb1).ktr	(transport dnabound_Foxo1_Pa1_pUb1 to nucleus_Foxo1_Pa1_pUb1).ktr	(conversion of cytoplasm_Foxo1_Pa0_pUb0 to cytoplasm_Foxo1_Pa1_pUb0 by Akt).kkin	(conversion of nucleus_Foxo1_Pa0_pUb0 to nucleus_Foxo1_Pa1_pUb0 by Akt).kkin	(conversion of dnabound_Foxo1_Pa0_pUb0 to dnabound_Foxo1_Pa1_pUb0 by Akt).kkin	(conversion of cytoplasm_Foxo1_Pa0_pUb1 to cytoplasm_Foxo1_Pa1_pUb1 by Akt).kkin	(conversion of nucleus_Foxo1_Pa0_pUb1 to nucleus_Foxo1_Pa1_pUb1 by Akt).kkin	(conversion of dnabound_Foxo1_Pa0_pUb1 to dnabound_Foxo1_Pa1_pUb1 by Akt).kkin	(conversion of cytoplasm_Foxo1_Pa0_pUb0 to cytoplasm_Foxo1_Pa1_pUb0 by SGK).kkin	(conversion of nucleus_Foxo1_Pa0_pUb0 to nucleus_Foxo1_Pa1_pUb0 by SGK).kkin	(conversion of dnabound_Foxo1_Pa0_pUb0 to dnabound_Foxo1_Pa1_pUb0 by SGK).kkin	(conversion of cytoplasm_Foxo1_Pa0_pUb1 to cytoplasm_Foxo1_Pa1_pUb1 by SGK).kkin	(conversion of nucleus_Foxo1_Pa0_pUb1 to nucleus_Foxo1_Pa1_pUb1 by SGK).kkin	(conversion of dnabound_Foxo1_Pa0_pUb1 to dnabound_Foxo1_Pa1_pUb1 by SGK).kkin	(conversion of cytoplasm_Foxo1_Pa1_pUb0 to cytoplasm_Foxo1_Pa0_pUb0 by PP2A).kdephos	(conversion of nucleus_Foxo1_Pa1_pUb0 to nucleus_Foxo1_Pa0_pUb0 by PP2A).kdephos	(conversion of dnabound_Foxo1_Pa1_pUb0 to dnabound_Foxo1_Pa0_pUb0 by PP2A).kdephos	(conversion of cytoplasm_Foxo1_Pa1_pUb1 to cytoplasm_Foxo1_Pa0_pUb1 by PP2A).kdephos	(conversion of nucleus_Foxo1_Pa1_pUb1 to nucleus_Foxo1_Pa0_pUb1 by PP2A).kdephos	(conversion of dnabound_Foxo1_Pa1_pUb1 to dnabound_Foxo1_Pa0_pUb1 by PP2A).kdephos	(conversion of cytoplasm_Foxo1_Pa0_pUb0 to cytoplasm_Foxo1_Pa0_pUb1 by SCF).kub	(conversion of nucleus_Foxo1_Pa0_pUb0 to nucleus_Foxo1_Pa0_pUb1 by SCF).kub	(conversion of dnabound_Foxo1_Pa0_pUb0 to dnabound_Foxo1_Pa0_pUb1 by SCF).kub	(conversion of cytoplasm_Foxo1_Pa1_pUb0 to cytoplasm_Foxo1_Pa1_pUb1 by SCF).kub	(conversion of nucleus_Foxo1_Pa1_pUb0 to nucleus_Foxo1_Pa1_pUb1 by SCF).kub	(conversion of dnabound_Foxo1_Pa1_pUb0 to dnabound_Foxo1_Pa1_pUb1 by SCF).kub	(degradation of cytoplasm_Foxo1_Pa0_pUb1).kdeg	(degradation of cytoplasm_Foxo1_Pa1_pUb1).kdeg	(transcription of inr by dnabound_Foxo1_Pa0_pUb0).ktranscr	(transcription of sod2 by dnabound_Foxo1_Pa0_pUb0).ktranscr	(transcription of inr by dnabound_Foxo1_Pa0_pUb1).ktranscr	(transcription of sod2 by dnabound_Foxo1_Pa0_pUb1).ktranscr	(transcription of inr by dnabound_Foxo1_Pa1_pUb0).ktranscr	(transcription of sod2 by dnabound_Foxo1_Pa1_pUb0).ktranscr
[Foxo1_Pa0_tot]	0.755052	0.0019047	-2.60295e-06	0.000150578	-7.79326e-05	0.000627801	-4.97717e-05	0.000337851	-0.00140171	0.00142338	-0.0025216	0.000689146	-0.00152717	0.00177746	-0.00492567	0.00202554	-0.00412194	-0.810816	-0.0797907	-0.0635113	-0.0248768	-0.00372995	-0.00552917	0	0	0	0	0	0	0.83548	0.0531248	0.0612529	0.0263569	0.00274648	0.00390308	-0.0352864	-0.00336158	-0.00205161	-1.08316	-0.0682596	-0.0779439	-0.00306269	-0.0285253	6.14781e-05	6.14782e-05	-0.000754252	-0.000754252	-0.000775848	-0.000775848
[Foxo1_Pa1_tot]	0.753982	0.00191283	-2.60974e-06	0.000151217	-7.82654e-05	0.000614338	-4.9376e-05	0.000339311	-0.00140782	0.00142951	-0.00253244	0.00069209	-0.00153376	0.00178542	-0.00494772	0.00203444	-0.00414003	0.00996408	0.000500289	0.0010045	0.000799545	-0.000456962	-0.00126906	0	0	0	0	0	0	-0.0102503	-0.000663422	-0.00091729	-0.000586864	0.000343804	-0.000296696	-0.0354384	-0.00337633	-0.00206062	-1.08791	-0.0685591	-0.0782858	-0.00260549	-0.0291267	6.17474e-05	6.17475e-05	-0.000757548	-0.000757548	-0.000779248	-0.000779248
[Foxo1_pUb0_tot]	0.754354	0.000653831	3.44853e-05	-0.000279623	9.4991e-05	-0.00136626	2.61231e-05	-0.000232882	-0.0010348	0.000250052	-0.000266004	-0.000841785	0.000239302	-0.000114638	8.87281e-05	-0.000205103	-0.000231331	-0.0654655	-0.00657477	-0.00512521	6.46807e-05	4.17588e-05	-0.00163303	0	0	0	0	0	0	0.067472	0.00407654	0.00498973	0.00018379	-2.24044e-05	6.37616e-05	-0.0362949	-0.00349314	-0.00219903	-1.11402	-0.070824	-0.0822504	0.000129187	-0.000318859	6.15934e-05	6.15935e-05	-0.000756829	-0.000756829	-0.00077857	-0.00077857
[Foxo1_pUb1_tot]	0.746305	0.0375269	-0.00105256	0.0123444	-0.00498139	0.0567111	-0.00218743	0.0165313	-0.0119498	0.0347976	-0.0666548	0.0441005	-0.0517026	0.0555453	-0.147445	0.0654008	-0.114727	-0.0503606	-0.0139963	0.0019437	-0.047077	-0.0233275	-0.00236147	0	0	0	0	0	0	0.0519125	0.00904044	-0.00182748	0.0496667	0.0171358	0.000733795	-0.0107878	-3.05532e-05	0.00188132	-0.33619	-0.00365106	0.0348448	-0.0812332	-0.842923	6.53854e-05	6.53854e-05	-0.000769077	-0.000769077	-0.000789343	-0.000789343
[cytoplasm_Foxo1_tot]	0.754614	-0.0599707	0.00182877	-0.0137581	0.00551013	-0.00135313	2.52555e-05	-0.000227839	-0.00103533	-0.0567623	0.109328	-0.0490365	0.0559101	-0.000101444	5.39014e-05	-0.000189331	-0.000258735	-0.0138786	0.0125882	-0.00453808	5.36152e-05	3.62591e-05	-0.00163142	0	0	0	0	0	0	0.0143159	-0.00876052	0.0044237	0.000195242	-1.82841e-05	6.39062e-05	-0.0354297	-0.00337563	-0.00206163	-1.08765	-0.068543	-0.0782665	-0.00261898	-0.0291077	6.15734e-05	6.15735e-05	-0.000756491	-0.000756491	-0.000778365	-0.000778365
[nucleus_Foxo1_tot]	0.752734	0.423223	-0.0124713	-0.0181548	0.00727434	0.0140231	-0.000558103	-0.000409501	-0.000926602	0.415071	-0.797653	-0.0464102	0.0528545	0.015192	-0.0404816	-7.60313e-05	-0.000461767	-0.411094	-0.093263	-0.00642018	-0.0123721	-0.0042808	-0.00176884	0	0	0	0	0	0	0.42361	0.0621474	0.00623762	0.0132369	0.00315093	0.000187444	-0.0353737	-0.00336961	-0.00205222	-1.08584	-0.0684284	-0.0781394	-0.00283938	-0.0288231	6.20961e-05	6.20961e-05	-0.000759548	-0.000759548	-0.0007809	-0.0007809
[dnabound_Foxo1_tot]	0.748276	0.439865	-0.0129633	0.198174	-0.0796362	0.0145446	-0.000577546	0.00841377	-0.00669461	0.397866	-0.764601	0.692492	-0.800642	0.0146343	-0.0390089	0.0329622	-0.0581121	-0.427765	-0.184561	-0.0080536	-0.0128932	-0.00800546	-0.00190621	0	0	0	0	0	0	0.440798	0.123304	0.00781222	0.0137885	0.00588527	0.000294882	-0.0354022	-0.00337128	-0.00204249	-1.08663	-0.0684765	-0.0782011	-0.00284706	-0.0288226	6.33476e-05	6.33477e-05	-0.000765106	-0.000765106	-0.000784691	-0.000784691
[Foxo1_all]	0.75408	0.00191209	-2.60912e-06	0.000151159	-7.8235e-05	0.000615567	-4.94121e-05	0.000339177	-0.00140726	0.00142895	-0.00253145	0.000691822	-0.00153316	0.0017847	-0.00494571	0.00203363	-0.00413838	-0.0649501	-0.00682802	-0.00488399	-0.00154398	-0.000755694	-0.00165789	0	0	0	0	0	0	0.0669411	0.00424593	0.0047571	0.00187234	0.0005631	8.66258e-05	-0.0354245	-0.00337498	-0.0020598	-1.08748	-0.0685318	-0.0782546	-0.00264722	-0.0290718	6.17228e-05	6.17229e-05	-0.000757247	-0.000757247	-0.000778938	-0.000778938
[cytoplasm_Foxo1_Pa0_pUb0]	0.756014	-0.0930041	0.00280603	-0.0141651	0.00567382	-0.00135924	2.58724e-05	-0.000231176	-0.00102749	-0.0580025	0.11171	-0.050337	0.0574167	-0.000113864	8.81545e-05	-0.000203737	-0.000229796	-0.893423	0.0120988	-0.00463934	6.42437e-05	4.14686e-05	-0.001622	0	0	0	0	0	0	0.920596	-0.00843089	0.00452117	0.000182547	-2.22185e-05	6.33307e-05	-0.0362821	-0.00344186	-0.00211731	-1.10855	-0.0698649	-0.0797659	0.000128314	-0.000316762	6.1174e-05	6.11741e-05	-0.00075207	-0.00075207	-0.000774113	-0.000774113
[cytoplasm_Foxo1_Pa0_pUb1]	0.747096	0.000546075	4.14931e-05	-0.000235021	7.37626e-05	-0.0318409	0.00117218	-0.000140874	-0.00109407	0.000302583	-0.000345295	-0.000706028	5.98092e-05	0.000614148	-0.00185245	0.000302197	-0.00114819	-0.0206533	-0.00174059	-0.0011862	-0.864916	-0.0012491	-0.00171737	0	0	0	0	0	0	0.0213	0.000830722	0.00118949	0.907909	0.000927674	0.000104304	-0.00352776	-0.000797769	-9.8221e-06	-0.271059	-0.0169203	-0.0196364	-0.104327	-0.913373	6.49348e-05	6.49349e-05	-0.000779005	-0.000779005	-0.000797106	-0.000797106
[cytoplasm_Foxo1_Pa1_pUb0]	0.754743	-0.0589254	0.00179774	-0.0142006	0.005688	-0.00136514	2.60083e-05	-0.000232382	-0.00103285	-0.0586758	0.113006	-0.0506327	0.0577544	-0.000114457	8.86102e-05	-0.000204798	-0.000230992	0.0716186	0.0131461	-0.00464772	6.4579e-05	4.16776e-05	-0.00163045	0	0	0	0	0	0	-0.0737803	-0.00913415	0.00452952	0.000183498	-2.23348e-05	6.36599e-05	-0.0362922	-0.00346089	-0.00212934	-1.11479	-0.0702549	-0.0802105	0.000128983	-0.00031841	6.14936e-05	6.14938e-05	-0.000756131	-0.000756131	-0.000778124	-0.000778124
[cytoplasm_Foxo1_Pa1_pUb1]	0.747153	0.000984814	2.84772e-05	-0.000179666	5.15357e-05	0.00194308	-0.000109194	-8.60255e-05	-0.00112982	0.000536111	-0.000794425	-0.000509623	-0.000166956	0.000268944	-0.000937571	0.000284043	-0.00111639	-0.0153118	-0.00178796	-0.00117228	0.0821727	-2.39104e-05	-0.00168154	0	0	0	0	0	0	0.0157962	0.000862522	0.00117611	-0.0859699	2.82397e-05	6.93749e-05	-0.00931172	-0.000792794	-1.81541e-06	-0.26579	-0.0166991	-0.0193975	-0.0859162	-0.91909	6.49095e-05	6.49095e-05	-0.000778695	-0.000778695	-0.000796761	-0.000796761
[cytoplasm_RNA_Inr]	0.468273	0.276265	-0.00814162	0.124462	-0.0500184	0.00912398	-0.000362339	0.00528268	-0.00421369	0.249889	-0.480233	0.43493	-0.502883	0.00919154	-0.0245027	0.0207034	-0.036505	-0.26868	-0.11592	-0.0050595	-0.00809813	-0.00502803	-0.00120846	0	0	0	0	0	0	0.276869	0.0774441	0.00490829	0.00866232	0.00369657	0.00018574	-0.0222462	-0.00211808	-0.00127914	-0.682793	-0.0430272	-0.0491402	-0.00178755	-0.0181066	0.0554009	4.02889e-05	0.00317098	-0.000489872	0.532545	-0.000499011
[cytoplasm_Inr]	0.290511	0.315843	-0.00938319	0.143269	-0.057437	0.0128048	-0.00043564	0.00647715	-0.0029922	0.286182	-0.550012	0.500167	-0.576332	0.0107422	-0.0281469	0.0240665	-0.041267	-0.296158	-0.131419	-0.00486727	-0.00936992	-0.00579834	0.00144875	0	0	0	0	0	0	0.305061	0.0883631	0.00466307	0.00957795	0.00428129	0.000104828	-0.018444	-0.00182247	-0.00201856	-0.574303	-0.0361347	-0.0402723	-0.00225515	-0.0200908	0.0634444	-5.68057e-05	0.00497317	0.000782591	0.612201	0.000804279
[cytoplasm_RNA_Sod2]	0.468273	0.276265	-0.00814162	0.124462	-0.0500184	0.00912398	-0.000362339	0.00528268	-0.00421369	0.249889	-0.480233	0.43493	-0.502883	0.00919154	-0.0245027	0.0207034	-0.036505	-0.26868	-0.11592	-0.0050595	-0.00809813	-0.00502803	-0.00120846	0	0	0	0	0	0	0.276869	0.0774441	0.00490829	0.00866232	0.00369657	0.00018574	-0.0222462	-0.00211808	-0.00127914	-0.682793	-0.0430272	-0.0491402	-0.00178755	-0.0181066	4.0289e-05	0.0554009	-0.000489872	0.00317098	-0.000499011	0.532545
[cytoplasm_Sod2]	0.290511	0.315843	-0.00938319	0.143269	-0.057437	0.0128048	-0.00043564	0.00647715	-0.0029922	0.286182	-0.550012	0.500167	-0.576332	0.0107422	-0.0281469	0.0240665	-0.041267	-0.296158	-0.131419	-0.00486727	-0.00936992	-0.00579834	0.00144875	0	0	0	0	0	0	0.305061	0.0883631	0.00466307	0.00957795	0.00428129	0.000104828	-0.018444	-0.00182247	-0.00201856	-0.574303	-0.0361347	-0.0402723	-0.00225515	-0.0200908	-5.68057e-05	0.0634444	0.000782591	0.00497317	0.000804279	0.612201
[E2F1]	0	0	0	0	0	0	0	0	0	0	0	0	0	0	0	0	0	0	0	0	0	0	0	0	0	0	0	0	0	0	0	0	0	0	0	0	0	0	0	0	0	0	0	0	0	0	0	0	0
[Akt]	0	0	0	0	0	0	0	0	0	0	0	0	0	0	0	0	0	0	0	0	0	0	0	0	0	0	0	0	0	0	0	0	0	0	0	0	0	0	0	0	0	0	0	0	0	0	0	0	0
[SGK]	0	0	0	0	0	0	0	0	0	0	0	0	0	0	0	0	0	0	0	0	0	0	0	0	0	0	0	0	0	0	0	0	0	0	0	0	0	0	0	0	0	0	0	0	0	0	0	0	0
[CDK2]	0	0	0	0	0	0	0	0	0	0	0	0	0	0	0	0	0	0	0	0	0	0	0	0	0	0	0	0	0	0	0	0	0	0	0	0	0	0	0	0	0	0	0	0	0	0	0	0	0
[AMPK]	0	0	0	0	0	0	0	0	0	0	0	0	0	0	0	0	0	0	0	0	0	0	0	0	0	0	0	0	0	0	0	0	0	0	0	0	0	0	0	0	0	0	0	0	0	0	0	0	0
[IKKb]	0	0	0	0	0	0	0	0	0	0	0	0	0	0	0	0	0	0	0	0	0	0	0	0	0	0	0	0	0	0	0	0	0	0	0	0	0	0	0	0	0	0	0	0	0	0	0	0	0
[JNK]	0	0	0	0	0	0	0	0	0	0	0	0	0	0	0	0	0	0	0	0	0	0	0	0	0	0	0	0	0	0	0	0	0	0	0	0	0	0	0	0	0	0	0	0	0	0	0	0	0
[PP2A]	0	0	0	0	0	0	0	0	0	0	0	0	0	0	0	0	0	0	0	0	0	0	0	0	0	0	0	0	0	0	0	0	0	0	0	0	0	0	0	0	0	0	0	0	0	0	0	0	0
[CBPP300]	0	0	0	0	0	0	0	0	0	0	0	0	0	0	0	0	0	0	0	0	0	0	0	0	0	0	0	0	0	0	0	0	0	0	0	0	0	0	0	0	0	0	0	0	0	0	0	0	0
[SIRT1]	0	0	0	0	0	0	0	0	0	0	0	0	0	0	0	0	0	0	0	0	0	0	0	0	0	0	0	0	0	0	0	0	0	0	0	0	0	0	0	0	0	0	0	0	0	0	0	0	0
[E3]	0	0	0	0	0	0	0	0	0	0	0	0	0	0	0	0	0	0	0	0	0	0	0	0	0	0	0	0	0	0	0	0	0	0	0	0	0	0	0	0	0	0	0	0	0	0	0	0	0
[USP7]	0	0	0	0	0	0	0	0	0	0	0	0	0	0	0	0	0	0	0	0	0	0	0	0	0	0	0	0	0	0	0	0	0	0	0	0	0	0	0	0	0	0	0	0	0	0	0	0	0
[SCF]	0	0	0	0	0	0	0	0	0	0	0	0	0	0	0	0	0	0	0	0	0	0	0	0	0	0	0	0	0	0	0	0	0	0	0	0	0	0	0	0	0	0	0	0	0	0	0	0	0
[Proteasome]	0	0	0	0	0	0	0	0	0	0	0	0	0	0	0	0	0	0	0	0	0	0	0	0	0	0	0	0	0	0	0	0	0	0	0	0	0	0	0	0	0	0	0	0	0	0	0	0	0
[nucleus_Foxo1_Pa0_pUb0]	0.753849	0.5877	-0.0173393	-0.0566666	0.0227461	-0.00133707	2.62696e-05	-0.000233528	-0.00103733	0.272255	-0.523126	-0.039299	0.0446494	-0.000114873	8.88714e-05	-0.000205501	-0.000231772	-0.574497	-0.924231	-0.0216325	6.48145e-05	4.13767e-05	-0.00163639	0	0	0	0	0	0	0.591979	0.618813	0.0208971	0.000184168	-2.2494e-05	6.38935e-05	-0.0362985	-0.00380927	-0.00227056	-1.11097	-0.073484	-0.0842594	0.000129456	-0.000319444	6.17263e-05	6.17263e-05	-0.000762091	-0.000762091	-0.000778852	-0.000778852
[nucleus_Foxo1_Pa0_pUb1]	0.745351	0.0928494	-0.00268937	0.0210822	-0.00849323	0.509256	-0.0193541	-0.041631	0.0259165	0.0881885	-0.169286	0.0762214	-0.0888129	0.266257	-0.705916	0.0163325	-0.0291349	-0.104528	-0.0286146	0.0039981	-0.432923	-0.938544	-0.028856	0	0	0	0	0	0	0.107729	0.0188326	-0.00380816	0.454576	0.689001	0.0268059	-0.0119113	0.00748037	0.00330824	-0.445376	0.0570342	0.073651	-0.0776749	-0.724731	6.59041e-05	6.59041e-05	-0.000761439	-0.000761439	-0.000782283	-0.000782283
[nucleus_Foxo1_Pa1_pUb0]	0.752961	0.414209	-0.0122047	-0.0146701	0.00587467	-0.00137867	2.64325e-05	-0.000234492	-0.00104136	0.451754	-0.868167	-0.054659	0.0623824	-0.000115287	8.91807e-05	-0.000206224	-0.000232583	-0.401154	0.0277105	-0.00474986	6.50456e-05	4.21001e-05	-0.00164229	0	0	0	0	0	0	0.413368	-0.0188924	0.00462834	0.000184833	-2.26068e-05	6.41248e-05	-0.0363052	-0.00371637	-0.00232871	-1.11223	-0.0754475	-0.0861042	0.00012992	-0.000320545	6.1947e-05	6.1947e-05	-0.000759373	-0.000759373	-0.000781306	-0.000781306
[nucleus_Foxo1_Pa1_pUb1]	0.744923	0.120212	-0.00349896	0.0272578	-0.010975	0.342341	-0.0130232	0.000708222	-0.00164957	0.116414	-0.223544	0.0976125	-0.113526	0.374508	-0.992825	0.00103155	-0.00244729	-0.129141	-0.0308847	0.00563805	-0.27479	0.0119641	-0.00134898	0	0	0	0	0	0	0.133092	0.0203532	-0.00538894	0.288632	-0.00877158	-0.000270606	-0.014647	0.00437659	0.00413098	-0.498948	0.0883631	0.0997743	-0.068975	-0.666742	6.61483e-05	6.61485e-05	-0.000754697	-0.000754697	-0.000778476	-0.000778476
[nucleus_RNA_Inr]	0.468319	0.276255	-0.00814132	0.124458	-0.0500164	0.0091241	-0.00036234	0.00528255	-0.00421319	0.249879	-0.480214	0.434913	-0.502863	0.00919118	-0.0245017	0.0207026	-0.0365033	-0.268669	-0.115916	-0.00505926	-0.00809781	-0.00502784	-0.001208	0	0	0	0	0	0	0.276858	0.0774411	0.00490804	0.00866191	0.00369642	0.000185713	-0.022245	-0.00211797	-0.00127923	-0.682755	-0.0430248	-0.0491374	-0.0017875	-0.0181058	0.0553988	4.02685e-05	0.00317119	-0.000489482	0.532525	-0.00049868
[nucleus_RNA_Sod2]	0.468319	0.276255	-0.00814132	0.124458	-0.0500164	0.0091241	-0.00036234	0.00528255	-0.00421319	0.249879	-0.480214	0.434913	-0.502863	0.00919118	-0.0245017	0.0207026	-0.0365033	-0.268669	-0.115916	-0.00505926	-0.00809781	-0.00502784	-0.001208	0	0	0	0	0	0	0.276858	0.0774411	0.00490804	0.00866191	0.00369642	0.000185713	-0.022245	-0.00211797	-0.00127923	-0.682755	-0.0430248	-0.0491374	-0.0017875	-0.0181058	4.02686e-05	0.0553988	-0.000489482	0.00317119	-0.00049868	0.532525
[dnabound_Foxo1_Pa0_pUb0]	0.748908	0.461525	-0.0136047	0.246572	-0.0990781	-0.00140756	2.75324e-05	-0.000239532	-0.00106131	0.402807	-0.7741	0.676769	-0.782479	-0.000117174	9.04463e-05	-0.000209434	-0.00023615	-0.448469	-0.23191	-0.898621	6.61057e-05	4.32447e-05	-0.00166923	0	0	0	0	0	0	0.462129	0.155024	0.866004	0.000187871	-2.32878e-05	6.51842e-05	-0.0363342	-0.0037438	-0.0031804	-1.11275	-0.0749652	-0.105845	0.000132052	-0.0003253	6.29823e-05	6.29823e-05	-0.000764498	-0.000764498	-0.000787104	-0.000787104
[dnabound_Foxo1_Pa0_pUb1]	0.741664	0.22413	-0.00657276	0.0835572	-0.0335987	0.258975	-0.00986401	0.164471	-0.108274	0.207478	-0.398597	0.296984	-0.343843	0.233979	-0.620387	0.506319	-0.883997	-0.226404	-0.0819971	0.0170953	-0.212381	-0.154755	-0.894382	0	0	0	0	0	0	0.233319	0.0545917	-0.0164331	0.223145	0.113618	0.878686	-0.0212659	0.00226579	0.0151621	-0.690445	0.0297294	0.33996	-0.0479653	-0.459715	6.80079e-05	6.80079e-05	-0.000714497	-0.000714497	-0.00074781	-0.00074781
[dnabound_Foxo1_Pa1_pUb0]	0.748706	0.45337	-0.0133633	0.201544	-0.0809897	-0.00137949	2.75832e-05	-0.000239777	-0.00106229	0.411244	-0.79032	0.723049	-0.835935	-0.000117269	9.05016e-05	-0.000209595	-0.00023633	-0.440322	-0.187165	0.0823427	6.61613e-05	4.28468e-05	-0.00167057	0	0	0	0	0	0	0.453736	0.125049	-0.0792971	0.000188023	-2.33197e-05	6.5236e-05	-0.0363357	-0.00373951	-0.00303173	-1.11284	-0.0750593	-0.107238	0.00013216	-0.000325539	6.30374e-05	6.30374e-05	-0.000768936	-0.000768936	-0.000787234	-0.000787234
[dnabound_Foxo1_Pa1_pUb1]	0.741615	0.228526	-0.00670283	0.0854951	-0.0343773	0.250005	-0.00952376	0.133983	-0.0884249	0.211535	-0.406395	0.304435	-0.35245	0.233439	-0.618954	0.527007	-0.920088	-0.230478	-0.0836201	0.0204231	-0.204424	-0.12463	0.0849886	0	0	0	0	0	0	0.237517	0.0556789	-0.0196399	0.214795	0.0915038	-0.0852678	-0.0215842	0.00208068	0.0126054	-0.698695	0.0289867	0.35173	-0.0469532	-0.45078	6.80294e-05	6.80294e-05	-0.000714476	-0.000714476	-0.00074707	-0.00074707
[truncated: 12 more columns]
