# Supplementary material for: Modelling the Response of FOXO Transcription Factors to Multiple Post-Translational Modifications Made by Ageing-Related Signalling Pathways
Source: PLoS One. 2010 Jun 14;5(6):e11092. doi: 10.1371/journal.pone.0011092 (PMC2886341; doi:10.1371/journal.pone.0011092)
Supplement: Dataset S6 — Sensitivity analysis (tab-delimited file) for model S5.xml. (0.07 MB TXT) [file pone.0011092.s006.txt]

	(Synthesis).ksynth	(transport cytoplasm_Foxo1_Pa0_Ac0_pUb0 to nucleus_Foxo1_Pa0_Ac0_pUb0).ktr	(transport nucleus_Foxo1_Pa0_Ac0_pUb0 to cytoplasm_Foxo1_Pa0_Ac0_pUb0).ktr	(transport nucleus_Foxo1_Pa0_Ac0_pUb0 to dnabound_Foxo1_Pa0_Ac0_pUb0).ktr	(transport dnabound_Foxo1_Pa0_Ac0_pUb0 to nucleus_Foxo1_Pa0_Ac0_pUb0).ktr	(transport cytoplasm_Foxo1_Pa0_Ac0_pUb1 to nucleus_Foxo1_Pa0_Ac0_pUb1).ktr	(transport nucleus_Foxo1_Pa0_Ac0_pUb1 to cytoplasm_Foxo1_Pa0_Ac0_pUb1).ktr	(transport nucleus_Foxo1_Pa0_Ac0_pUb1 to dnabound_Foxo1_Pa0_Ac0_pUb1).ktr	(transport dnabound_Foxo1_Pa0_Ac0_pUb1 to nucleus_Foxo1_Pa0_Ac0_pUb1).ktr	(transport cytoplasm_Foxo1_Pa0_Ac1_pUb0 to nucleus_Foxo1_Pa0_Ac1_pUb0).ktr	(transport nucleus_Foxo1_Pa0_Ac1_pUb0 to cytoplasm_Foxo1_Pa0_Ac1_pUb0).ktr	(transport nucleus_Foxo1_Pa0_Ac1_pUb0 to dnabound_Foxo1_Pa0_Ac1_pUb0).ktr	(transport dnabound_Foxo1_Pa0_Ac1_pUb0 to nucleus_Foxo1_Pa0_Ac1_pUb0).ktr	(transport cytoplasm_Foxo1_Pa0_Ac1_pUb1 to nucleus_Foxo1_Pa0_Ac1_pUb1).ktr	(transport nucleus_Foxo1_Pa0_Ac1_pUb1 to cytoplasm_Foxo1_Pa0_Ac1_pUb1).ktr	(transport nucleus_Foxo1_Pa0_Ac1_pUb1 to dnabound_Foxo1_Pa0_Ac1_pUb1).ktr	(transport dnabound_Foxo1_Pa0_Ac1_pUb1 to nucleus_Foxo1_Pa0_Ac1_pUb1).ktr	(transport cytoplasm_Foxo1_Pa1_Ac0_pUb0 to nucleus_Foxo1_Pa1_Ac0_pUb0).ktr	(transport nucleus_Foxo1_Pa1_Ac0_pUb0 to cytoplasm_Foxo1_Pa1_Ac0_pUb0).ktr	(transport nucleus_Foxo1_Pa1_Ac0_pUb0 to dnabound_Foxo1_Pa1_Ac0_pUb0).ktr	(transport dnabound_Foxo1_Pa1_Ac0_pUb0 to nucleus_Foxo1_Pa1_Ac0_pUb0).ktr	(transport cytoplasm_Foxo1_Pa1_Ac0_pUb1 to nucleus_Foxo1_Pa1_Ac0_pUb1).ktr	(transport nucleus_Foxo1_Pa1_Ac0_pUb1 to cytoplasm_Foxo1_Pa1_Ac0_pUb1).ktr	(transport nucleus_Foxo1_Pa1_Ac0_pUb1 to dnabound_Foxo1_Pa1_Ac0_pUb1).ktr	(transport dnabound_Foxo1_Pa1_Ac0_pUb1 to nucleus_Foxo1_Pa1_Ac0_pUb1).ktr	(transport cytoplasm_Foxo1_Pa1_Ac1_pUb0 to nucleus_Foxo1_Pa1_Ac1_pUb0).ktr	(transport nucleus_Foxo1_Pa1_Ac1_pUb0 to cytoplasm_Foxo1_Pa1_Ac1_pUb0).ktr	(transport nucleus_Foxo1_Pa1_Ac1_pUb0 to dnabound_Foxo1_Pa1_Ac1_pUb0).ktr	(transport dnabound_Foxo1_Pa1_Ac1_pUb0 to nucleus_Foxo1_Pa1_Ac1_pUb0).ktr	(transport cytoplasm_Foxo1_Pa1_Ac1_pUb1 to nucleus_Foxo1_Pa1_Ac1_pUb1).ktr	(transport nucleus_Foxo1_Pa1_Ac1_pUb1 to cytoplasm_Foxo1_Pa1_Ac1_pUb1).ktr	(transport nucleus_Foxo1_Pa1_Ac1_pUb1 to dnabound_Foxo1_Pa1_Ac1_pUb1).ktr	(transport dnabound_Foxo1_Pa1_Ac1_pUb1 to nucleus_Foxo1_Pa1_Ac1_pUb1).ktr	(conversion of cytoplasm_Foxo1_Pa0_Ac0_pUb0 to cytoplasm_Foxo1_Pa1_Ac0_pUb0 by Akt).kkin	(conversion of nucleus_Foxo1_Pa0_Ac0_pUb0 to nucleus_Foxo1_Pa1_Ac0_pUb0 by Akt).kkin	(conversion of dnabound_Foxo1_Pa0_Ac0_pUb0 to dnabound_Foxo1_Pa1_Ac0_pUb0 by Akt).kkin	(conversion of cytoplasm_Foxo1_Pa0_Ac0_pUb1 to cytoplasm_Foxo1_Pa1_Ac0_pUb1 by Akt).kkin	(conversion of nucleus_Foxo1_Pa0_Ac0_pUb1 to nucleus_Foxo1_Pa1_Ac0_pUb1 by Akt).kkin	(conversion of dnabound_Foxo1_Pa0_Ac0_pUb1 to dnabound_Foxo1_Pa1_Ac0_pUb1 by Akt).kkin	(conversion of cytoplasm_Foxo1_Pa0_Ac1_pUb0 to cytoplasm_Foxo1_Pa1_Ac1_pUb0 by Akt).kkin	(conversion of nucleus_Foxo1_Pa0_Ac1_pUb0 to nucleus_Foxo1_Pa1_Ac1_pUb0 by Akt).kkin	(conversion of dnabound_Foxo1_Pa0_Ac1_pUb0 to dnabound_Foxo1_Pa1_Ac1_pUb0 by Akt).kkin	(conversion of cytoplasm_Foxo1_Pa0_Ac1_pUb1 to cytoplasm_Foxo1_Pa1_Ac1_pUb1 by Akt).kkin	(conversion of nucleus_Foxo1_Pa0_Ac1_pUb1 to nucleus_Foxo1_Pa1_Ac1_pUb1 by Akt).kkin	(conversion of dnabound_Foxo1_Pa0_Ac1_pUb1 to dnabound_Foxo1_Pa1_Ac1_pUb1 by Akt).kkin	(conversion of cytoplasm_Foxo1_Pa0_Ac0_pUb0 to cytoplasm_Foxo1_Pa1_Ac0_pUb0 by SGK).kkin	(conversion of nucleus_Foxo1_Pa0_Ac0_pUb0 to nucleus_Foxo1_Pa1_Ac0_pUb0 by SGK).kkin	(conversion of dnabound_Foxo1_Pa0_Ac0_pUb0 to dnabound_Foxo1_Pa1_Ac0_pUb0 by SGK).kkin	(conversion of cytoplasm_Foxo1_Pa0_Ac0_pUb1 to cytoplasm_Foxo1_Pa1_Ac0_pUb1 by SGK).kkin
Foxo1_Pa0_tot.ParticleNumber	0	0.00765479	-0.00218712	0.00120653	-0.000799723	8.20357e-05	-8.35976e-05	6.45408e-05	-5.98096e-05	-0.00092606	0.000887794	-0.000276001	0.000277406	0.00254889	-0.00362381	0.00189288	-0.00203758	1.01515e-05	-9.97458e-05	1.74673e-05	-3.18329e-05	-1.55942e-06	-3.43586e-06	1.37287e-06	-2.46765e-06	-2.29681e-06	4.09801e-05	-3.08344e-06	9.61839e-06	6.57661e-06	-0.000141443	1.63311e-05	-5.52885e-05	-0.000231985	-0.000271287	-0.000238716	1.14085e-07	-4.39508e-06	-1.63375e-06	-0.00141647	-0.00443393	-0.004451	-2.23439e-05	-0.0002153	-6.15365e-05	0	0	0	0
Foxo1_Pa1_tot.ParticleNumber	0	0.00765831	-0.00219036	0.00120881	-0.000801655	7.81713e-05	-7.96548e-05	6.34606e-05	-5.88306e-05	-0.000936867	0.000898024	-0.00027834	0.000279668	0.00242475	-0.00344732	0.00186343	-0.00200593	1.01765e-05	-0.000100619	1.76616e-05	-3.24138e-05	-1.33553e-06	-6.14537e-06	1.79792e-06	-3.64419e-06	-2.20629e-06	3.93791e-05	-2.66108e-06	8.32328e-06	1.03971e-05	-0.000235293	2.48318e-05	-8.32083e-05	0.000755906	0.00283596	0.00506053	1.06085e-05	3.52101e-05	7.75198e-05	0.134306	0.42163	0.42006	0.000322258	0.00156922	0.00199072	0	0	0	0
Foxo1_Ac0_tot.ParticleNumber	0	-0.0942465	0.0948319	-0.0516622	0.0442733	7.76114e-05	-7.8875e-05	6.21644e-05	-5.81576e-05	0.134599	-0.127903	0.052173	-0.0519733	0.00264841	-0.00376542	0.00196702	-0.0021174	-0.000225928	0.00447769	-0.000747164	0.00177968	-1.63616e-06	-3.8532e-06	1.34729e-06	-2.41541e-06	0.00028991	-0.00544703	0.000531672	-0.00161985	6.88279e-06	-0.000148	1.66473e-05	-5.77594e-05	0.000689609	0.0045659	0.00120341	3.88021e-07	-3.78985e-06	-1.52919e-06	-0.00131244	-0.00690395	-0.00139132	-1.96849e-05	-0.000205356	-4.28609e-05	0	0	0	0
Foxo1_Ac1_tot.ParticleNumber	0	0.0086354	-0.00312074	0.0017153	-0.00123347	8.20396e-05	-8.36036e-05	6.45528e-05	-5.98157e-05	-0.00223029	0.00212722	-0.000780729	0.000780225	0.00254669	-0.00362068	0.00189188	-0.00203649	1.24235e-05	-0.000143802	2.48271e-05	-4.92704e-05	-1.55644e-06	-3.45892e-06	1.37736e-06	-2.47991e-06	-5.10775e-06	9.37739e-05	-8.22504e-06	2.52854e-05	6.61184e-06	-0.000142318	1.64131e-05	-5.55438e-05	-0.00023098	-0.000286779	-0.000199631	2.16333e-07	-4.00508e-06	-8.43672e-07	-6.10163e-05	-0.000151966	-0.000237775	-1.89255e-05	-0.000197561	-4.12054e-05	0	0	0	0
Foxo1_pUb0_tot.ParticleNumber	0	0.00772709	-0.00225349	0.00123137	-0.000820636	-1.68964e-12	1.65344e-11	-6.3603e-11	-3.62066e-13	-0.00121644	0.00116277	-0.000473717	0.000472774	1.81033e-12	-1.52068e-11	1.0932e-09	-1.67757e-11	9.85606e-06	-0.000103001	1.70234e-05	-3.36488e-05	6.47495e-10	-7.24132e-11	-1.20689e-12	-7.24132e-13	-2.85332e-06	5.37963e-05	-5.16005e-06	1.5751e-05	4.82755e-13	-3.35515e-11	-4.16376e-11	1.44826e-12	-0.000224528	-0.000248672	-0.000196904	7.84477e-12	-2.41377e-13	-7.97753e-11	-7.58795e-05	-0.000221223	-0.000275458	1.68964e-12	7.84477e-12	-1.93102e-12	0	0	0	0
Foxo1_pUb1_tot.ParticleNumber	0	-0.00811899	0.012295	-0.00420958	0.00376123	0.0179818	-0.0183242	0.0141513	-0.013114	0.0624392	-0.0591163	0.0428797	-0.0423659	0.558696	-0.794309	0.415041	-0.446768	7.47004e-05	0.00060893	0.000114808	0.000363326	-0.000341633	-0.000759342	0.00030199	-0.000543704	0.000119383	-0.00276023	0.000451153	-0.00133193	0.00145053	-0.0312218	0.00359984	-0.0121853	0.00028484	0.00153725	0.00213773	4.77984e-05	-0.000877854	-0.000186431	0.000567959	0.000854151	0.00557728	-0.0041519	-0.0433409	-0.00903971	0	0	0	0
cytoplasm_Foxo1_tot.ParticleNumber	0	0.00160204	0.00357644	-0.00323372	0.00298588	8.82854e-07	-2.81713e-07	9.77535e-07	-3.28167e-07	-0.836027	0.794495	-0.414729	0.413158	1.16717e-05	-1.60142e-05	9.74638e-06	-8.88572e-06	-3.04273e-06	0.000153104	-3.47564e-05	9.11154e-05	-1.20487e-06	4.99936e-07	3.47657e-07	-1.32207e-07	-0.00167502	0.0314516	-0.00370367	0.0112871	5.25379e-07	-1.79693e-07	-3.15411e-07	4.36417e-08	-0.000167371	7.58918e-05	-8.10598e-05	5.63559e-07	2.53721e-07	5.32268e-07	0.00761466	0.0450474	0.00869154	3.76352e-07	-7.285e-07	5.74901e-07	0	0	0	0
nucleus_Foxo1_tot.ParticleNumber	0	0.00863859	-0.00312381	-0.00335965	0.00309315	9.11344e-05	-9.29631e-05	-1.23129e-07	9.99791e-07	0.134539	-0.127846	-0.424209	0.422602	0.00295975	-0.00420807	-2.94149e-05	3.41334e-05	1.26532e-05	-0.000148138	8.52432e-06	-1.05781e-05	-1.54643e-06	-4.0302e-06	1.20077e-06	-1.99741e-06	0.000304858	-0.00572668	-0.000841838	0.00256573	7.70373e-06	-0.000168683	1.23935e-05	-4.23324e-05	-0.000231034	-0.00028071	-0.000199955	1.58545e-07	-4.35767e-06	-9.83553e-07	-0.00130783	-0.00642829	-0.00147636	-2.20671e-05	-0.000224519	-4.69598e-05	0	0	0	0
dnabound_Foxo1_tot.ParticleNumber	0	0.00863502	-0.00312061	0.00718796	-0.00589919	9.91602e-05	-0.000101155	0.000149442	-0.000139556	0.134574	-0.12788	0.555761	-0.553651	0.00295842	-0.00420611	0.00441477	-0.00475522	1.19333e-05	-0.000133451	4.32757e-05	-9.27949e-05	-1.68198e-06	-4.18055e-06	1.88575e-06	-3.71858e-06	0.000233473	-0.00438645	0.00202946	-0.00618454	7.50132e-06	-0.000162213	2.58332e-05	-8.67332e-05	-0.000231169	-0.000302961	-0.00020668	1.65244e-07	-5.02795e-06	-1.16499e-06	-0.0013324	-0.00868561	-0.00192097	-2.20635e-05	-0.000234617	-4.90391e-05	0	0	0	0
Foxo1_all.ParticleNumber	0	0.00765483	-0.00218715	0.00120656	-0.000799743	8.19974e-05	-8.35586e-05	6.45301e-05	-5.97999e-05	-0.000926167	0.000887896	-0.000276025	0.000277429	0.00254766	-0.00362206	0.00189259	-0.00203727	1.01518e-05	-9.97544e-05	1.74693e-05	-3.18386e-05	-1.5572e-06	-3.46268e-06	1.37708e-06	-2.4793e-06	-2.29592e-06	4.09643e-05	-3.07926e-06	9.60557e-06	6.61442e-06	-0.000142372	1.64153e-05	-5.55649e-05	-0.000222206	-0.000240528	-0.000186259	2.17969e-07	-4.00303e-06	-8.50205e-07	-7.29436e-05	-0.00021632	-0.00024877	-1.89327e-05	-0.000197635	-4.12212e-05	0	0	0	0
cytoplasm_Foxo1_Pa0_Ac0_pUb0.ParticleNumber	0	-0.98293	0.940939	-0.508777	0.433985	-7.36379e-09	2.14474e-07	-1.00685e-06	-6.122e-08	0.134854	-0.128148	-0.073613	0.0733336	4.9073e-08	-2.6922e-07	3.63192e-09	-2.58586e-08	-0.00169716	0.0329923	-0.00574085	0.0136199	7.41965e-09	-1.11383e-06	-1.97407e-08	-4.66916e-08	0.000416118	-0.00781506	3.06893e-05	-9.31786e-05	1.10844e-08	1.87742e-08	-6.65076e-07	-5.23273e-09	-0.00100899	0.0332868	0.00949567	1.61892e-07	-7.34845e-09	-1.23498e-06	-0.00127526	-0.00296354	0.000417034	-5.17112e-09	1.23216e-07	-3.25291e-08	0	0	0	0
cytoplasm_Foxo1_Pa0_Ac0_pUb1.ParticleNumber	0	-0.321952	0.311495	-0.223111	0.190427	-0.582748	0.600536	-0.322494	0.303253	0.119423	-0.113431	-0.000285202	0.000370105	0.138419	-0.196794	0.0732536	-0.0788139	-0.000838599	0.0168428	-0.00360823	0.00871482	-0.00122112	0.0202272	-0.00362106	0.00966803	0.000351333	-0.00673176	0.00030009	-0.000902753	0.00037987	-0.00821765	0.000773212	-0.00263586	0.00741504	0.0268065	0.0122581	-0.00362271	0.0166533	0.00538412	-0.000885703	-0.00217804	0.00211159	-0.00102326	-0.00995818	-0.0018487	0	0	0	0
cytoplasm_Foxo1_Pa0_Ac1_pUb0.ParticleNumber	0	0.00869666	-0.00317661	0.000439111	-0.000145201	1.66107e-10	-2.55084e-09	1.20167e-08	7.40773e-10	-0.86377	0.820859	-0.421377	0.41978	-5.81709e-10	3.21885e-09	1.06706e-09	1.64542e-10	1.28188e-05	-0.000160441	1.86038e-05	-3.73537e-05	5.636e-10	1.3289e-08	2.28369e-10	5.6606e-10	-0.0012293	0.0230836	-0.00295235	0.00899732	-1.23406e-10	-2.57655e-10	7.11654e-09	7.04221e-11	-0.000232667	-0.000271838	-0.00019176	-1.92286e-09	8.8866e-11	1.47218e-08	-0.00186122	0.031291	0.00594638	7.4558e-11	-1.46545e-09	4.15379e-10	0	0	0	0
cytoplasm_Foxo1_Pa0_Ac1_pUb1.ParticleNumber	0	-0.00568165	0.00996734	-0.00366762	0.00329842	0.0176303	-0.0179593	0.0100499	-0.00925525	0.0249279	-0.0234659	0.0116471	-0.011247	-0.0154399	0.0221489	-0.00255688	0.00328938	8.23811e-05	0.000485815	0.000130742	0.0003342	-0.000345564	-0.00077946	0.000280626	-0.000483645	3.7023e-05	-0.00122032	0.000165817	-0.000461854	0.000632325	-0.0112368	0.000902037	-0.00330369	0.000219135	0.00130312	0.00187161	5.33704e-05	-0.000804419	-0.000131905	0.00139548	0.0041917	0.00608618	-0.00786951	-0.0178496	-0.00358634	0	0	0	0
cytoplasm_Foxo1_Pa1_Ac0_pUb0.ParticleNumber	0	-0.316093	0.306052	-0.361673	0.308572	-6.16447e-09	1.73195e-07	-8.1137e-07	-4.91428e-08	0.134241	-0.127565	-0.047736	0.0475549	3.98121e-08	-2.16776e-07	3.40529e-09	-2.12785e-08	-0.0205157	0.397838	-0.0589691	0.139873	6.52874e-09	-8.98296e-07	-1.48448e-08	-3.73689e-08	0.00214833	-0.0403416	-0.00186389	0.00568051	9.18315e-09	1.53873e-08	-6.5832e-07	-3.98465e-09	0.327807	0.461108	0.133914	1.30803e-07	-5.63674e-09	-9.96486e-07	-0.000663347	0.0518469	0.027024	-4.0571e-09	9.9598e-08	-2.00274e-08	0	0	0	0
cytoplasm_Foxo1_Pa1_Ac0_pUb1.ParticleNumber	0	-0.172631	0.16935	-0.189383	0.161675	-0.0841067	0.0867102	-0.174621	0.164216	0.121583	-0.115492	0.00590679	-0.00581199	0.116788	-0.166039	0.067551	-0.0726895	-0.0041378	0.0807266	-0.0218124	0.0518696	-0.0169714	0.303832	-0.0450396	0.119505	0.00102939	-0.0194421	-0.000225877	0.000698181	0.000623995	-0.0143318	0.000226646	-0.000822109	0.0938298	0.189586	0.0835153	0.197412	0.297436	0.0958107	-0.000706178	0.0188492	0.0153278	-0.000789523	0.00353301	0.00474163	0	0	0	0
cytoplasm_Foxo1_Pa1_Ac1_pUb0.ParticleNumber	0	0.00869501	-0.00317504	0.000669324	-0.000341473	7.30297e-10	-2.01205e-09	9.37475e-09	5.754e-10	-0.211598	0.201091	-0.318989	0.317781	-5.01469e-10	2.52512e-09	1.06317e-09	2.79628e-09	2.31931e-05	-0.000362148	-4.59419e-06	1.76607e-05	5.80954e-10	1.03793e-08	2.66224e-10	4.35191e-10	-0.0181859	0.341489	-0.0316607	0.0964861	-2.25618e-10	-2.43885e-10	7.58696e-08	8.83712e-11	-0.000229246	4.13604e-05	7.28972e-05	-1.60907e-09	3.57928e-11	1.16817e-08	0.345438	0.547961	0.107947	1.32668e-09	-1.1524e-09	2.19941e-10	0	0	0	0
cytoplasm_Foxo1_Pa1_Ac1_pUb1.ParticleNumber	0	-0.00529848	0.00962254	-0.00342385	0.00309287	0.0171523	-0.0174743	0.010518	-0.00970252	0.0424186	-0.0400955	0.011487	-0.0111005	0.444436	-0.631829	0.105599	-0.113291	8.62792e-05	0.000341874	0.000123746	0.000327325	-0.000289485	-0.00153161	0.000183935	-0.000236723	-0.000353875	0.00613896	-0.00147418	0.00453464	-0.0136875	0.337432	-0.0305376	0.100255	0.000212069	0.00147617	0.00215409	5.86954e-05	0.000218721	0.000808295	0.0164524	0.0379945	0.0164241	0.236793	0.527755	0.113052	0	0	0	0
cytoplasm_RNA_Inr.ParticleNumber	0	0.00820053	-0.00326526	0.00679028	-0.00578243	-0.000126703	-0.000322202	-7.74805e-05	-0.000359705	0.131138	-0.125047	0.54225	-0.540637	0.00266455	-0.00432934	0.00408605	-0.00486523	-0.000211731	-0.000228813	-0.00018066	-0.000313898	-0.000225192	-0.000227509	-0.000221577	-0.000227104	4.43157e-06	-0.00450524	0.00175749	-0.0062602	-0.000211946	-0.000381782	0.000106242	-0.000305608	-0.000448932	-0.000518678	-0.000424707	-0.000223432	-0.000228263	-0.000224564	-0.00152139	-0.00870008	-0.00209695	-0.000245155	-0.000452479	-0.000314454	0	0	0	0
cytoplasm_Inr.ParticleNumber	0	0.0113244	-0.00316862	0.00997018	-0.00732601	0.00021383	-0.000154967	0.000214401	-0.000194682	0.130364	-0.124148	0.538799	-0.537116	0.0030796	-0.00441247	0.00388914	-0.00505238	8.93926e-06	-0.000128943	4.58597e-05	-0.000108933	-0.000385329	-1.13658e-05	-4.93505e-07	-5.45785e-06	0.00022584	-0.00426576	0.00196634	-0.0060019	2.70909e-06	-0.000173725	3.07417e-05	-9.54941e-05	-0.000235075	-0.000293501	-0.000173685	-5.83226e-06	-1.15777e-05	-6.94732e-06	-0.00126223	-0.0083305	-0.00176863	-2.72243e-05	-0.000249296	-5.74073e-05	0	0	0	0
cytoplasm_RNA_Sod2.ParticleNumber	0	0.00820053	-0.00326526	0.00679028	-0.00578243	-0.000126703	-0.000322202	-7.74805e-05	-0.000359705	0.131138	-0.125047	0.54225	-0.540637	0.00266455	-0.00432934	0.00408605	-0.00486523	-0.000211731	-0.000228813	-0.00018066	-0.000313898	-0.000225192	-0.000227509	-0.000221577	-0.000227104	4.43157e-06	-0.00450524	0.00175749	-0.0062602	-0.000211946	-0.000381782	0.000106242	-0.000305608	-0.000448932	-0.000518678	-0.000424707	-0.000223432	-0.000228263	-0.000224564	-0.00152139	-0.00870008	-0.00209695	-0.000245155	-0.000452479	-0.000314454	0	0	0	0
cytoplasm_Sod2.ParticleNumber	0	0.0113244	-0.00316862	0.00997018	-0.00732601	0.00021383	-0.000154967	0.000214401	-0.000194682	0.130364	-0.124148	0.538799	-0.537116	0.0030796	-0.00441247	0.00388914	-0.00505238	8.93926e-06	-0.000128943	4.58597e-05	-0.000108933	-0.000385329	-1.13658e-05	-4.93505e-07	-5.45785e-06	0.00022584	-0.00426576	0.00196634	-0.0060019	2.70909e-06	-0.000173725	3.07417e-05	-9.54941e-05	-0.000235075	-0.000293501	-0.000173685	-5.83226e-06	-1.15777e-05	-6.94732e-06	-0.00126223	-0.0083305	-0.00176863	-2.72243e-05	-0.000249296	-5.74073e-05	0	0	0	0
E2F1.ParticleNumber	0	0	0	0	0	0	0	0	0	0	0	0	0	0	0	0	0	0	0	0	0	0	0	0	0	0	0	0	0	0	0	0	0	0	0	0	0	0	0	0	0	0	0	0	0	0	0	0	0
Akt.ParticleNumber	0	0	0	0	0	0	0	0	0	0	0	0	0	0	0	0	0	0	0	0	0	0	0	0	0	0	0	0	0	0	0	0	0	0	0	0	0	0	0	0	0	0	0	0	0	0	0	0	0
SGK.ParticleNumber	0	0	0	0	0	0	0	0	0	0	0	0	0	0	0	0	0	0	0	0	0	0	0	0	0	0	0	0	0	0	0	0	0	0	0	0	0	0	0	0	0	0	0	0	0	0	0	0	0
CDK2.ParticleNumber	0	0	0	0	0	0	0	0	0	0	0	0	0	0	0	0	0	0	0	0	0	0	0	0	0	0	0	0	0	0	0	0	0	0	0	0	0	0	0	0	0	0	0	0	0	0	0	0	0
AMPK.ParticleNumber	0	0	0	0	0	0	0	0	0	0	0	0	0	0	0	0	0	0	0	0	0	0	0	0	0	0	0	0	0	0	0	0	0	0	0	0	0	0	0	0	0	0	0	0	0	0	0	0	0
IKKb.ParticleNumber	0	0	0	0	0	0	0	0	0	0	0	0	0	0	0	0	0	0	0	0	0	0	0	0	0	0	0	0	0	0	0	0	0	0	0	0	0	0	0	0	0	0	0	0	0	0	0	0	0
JNK.ParticleNumber	0	0	0	0	0	0	0	0	0	0	0	0	0	0	0	0	0	0	0	0	0	0	0	0	0	0	0	0	0	0	0	0	0	0	0	0	0	0	0	0	0	0	0	0	0	0	0	0	0
PP2A.ParticleNumber	0	0	0	0	0	0	0	0	0	0	0	0	0	0	0	0	0	0	0	0	0	0	0	0	0	0	0	0	0	0	0	0	0	0	0	0	0	0	0	0	0	0	0	0	0	0	0	0	0
CBPP300.ParticleNumber	0	0	0	0	0	0	0	0	0	0	0	0	0	0	0	0	0	0	0	0	0	0	0	0	0	0	0	0	0	0	0	0	0	0	0	0	0	0	0	0	0	0	0	0	0	0	0	0	0
SIRT1.ParticleNumber	0	0	0	0	0	0	0	0	0	0	0	0	0	0	0	0	0	0	0	0	0	0	0	0	0	0	0	0	0	0	0	0	0	0	0	0	0	0	0	0	0	0	0	0	0	0	0	0	0
E3.ParticleNumber	0	0	0	0	0	0	0	0	0	0	0	0	0	0	0	0	0	0	0	0	0	0	0	0	0	0	0	0	0	0	0	0	0	0	0	0	0	0	0	0	0	0	0	0	0	0	0	0	0
USP7.ParticleNumber	0	0	0	0	0	0	0	0	0	0	0	0	0	0	0	0	0	0	0	0	0	0	0	0	0	0	0	0	0	0	0	0	0	0	0	0	0	0	0	0	0	0	0	0	0	0	0	0	0
SCF.ParticleNumber	0	0	0	0	0	0	0	0	0	0	0	0	0	0	0	0	0	0	0	0	0	0	0	0	0	0	0	0	0	0	0	0	0	0	0	0	0	0	0	0	0	0	0	0	0	0	0	0	0
Proteasome.ParticleNumber	0	0	0	0	0	0	0	0	0	0	0	0	0	0	0	0	0	0	0	0	0	0	0	0	0	0	0	0	0	0	0	0	0	0	0	0	0	0	0	0	0	0	0	0	0	0	0	0	0
nucleus_Foxo1_Pa0_Ac0_pUb0.ParticleNumber	0	0.010182	-0.00459067	-0.521396	0.444743	-3.83474e-09	1.14399e-07	-5.37076e-07	-3.26633e-08	0.1349	-0.12819	-0.0758355	0.0755482	2.61837e-08	-1.43569e-07	2.46399e-09	-1.36132e-08	-8.26019e-05	0.00168963	-0.00117341	0.002788	4.57363e-09	-5.94127e-07	-1.06343e-08	-2.487e-08	0.000267506	-0.00502374	0.000193151	-0.000588432	5.92669e-09	9.98023e-09	-3.62347e-07	-2.78221e-09	-0.00030801	-0.00341847	-0.00117954	8.6372e-08	-3.91845e-09	-6.59026e-07	-0.00132835	-0.00766735	-0.00186735	-2.40712e-09	6.57524e-08	-1.7929e-08	0	0	0	0
nucleus_Foxo1_Pa0_Ac0_pUb1.ParticleNumber	0	-0.0603435	0.0623682	-0.106656	0.0911384	0.0875327	-0.0901246	-0.474454	0.446144	0.112686	-0.107008	0.029875	-0.029641	0.199017	-0.282948	0.104682	-0.112633	-0.000115071	0.0030078	-0.000705682	0.00189311	5.81074e-06	-0.00251798	-0.000581329	0.00163141	0.000249795	-0.00487516	0.000471246	-0.0014203	0.00051066	-0.0110019	0.00116109	-0.00394546	0.00143408	0.00614036	0.00556528	-0.000629552	-0.007285	-0.00231604	-0.000744097	-0.00416779	0.0013653	-0.00148125	-0.0156338	-0.00335563	0	0	0	0
nucleus_Foxo1_Pa0_Ac1_pUb0.ParticleNumber	0	0.00870231	-0.00318199	0.000423113	-0.000131563	-2.09375e-11	-1.36407e-09	6.40644e-09	3.92399e-10	0.13492	-0.12821	-0.429771	0.428142	-3.16198e-10	1.71402e-09	1.07522e-09	2.10514e-10	1.19823e-05	-0.000144224	2.0542e-05	-4.19712e-05	5.98213e-10	7.08655e-09	1.37874e-10	2.9811e-10	0.000160461	-0.00301285	-0.000599419	0.00182676	-7.57737e-11	-1.52544e-10	4.3077e-09	3.04804e-11	-0.000233108	-0.000298092	-0.000214034	-1.03505e-09	4.79995e-11	7.86451e-09	-0.00136755	-0.011057	-0.00241531	7.54888e-12	-7.86365e-10	2.03392e-10	0	0	0	0
nucleus_Foxo1_Pa0_Ac1_pUb1.ParticleNumber	0	-0.00629309	0.0105447	-0.00385923	0.00346128	0.018405	-0.0187557	0.010438	-0.00961845	0.0616218	-0.0583346	0.030088	-0.0296148	0.656277	-0.933072	-0.00979523	0.011095	8.15243e-05	0.000520221	0.000130133	0.000341168	-0.000349569	-0.000769475	0.000294801	-0.000518934	0.000117712	-0.00274019	0.000406173	-0.00119393	0.00159155	-0.0345659	0.00300495	-0.0102329	0.000234256	0.00135097	0.00193548	4.8553e-05	-0.000908915	-0.000205542	0.000543958	0.000816817	0.0054102	-0.00492157	-0.0543603	-0.0113905	0	0	0	0
nucleus_Foxo1_Pa1_Ac0_pUb0.ParticleNumber	0	0.00252495	0.00269951	-0.291385	0.248648	-3.16627e-09	1.11613e-07	-5.27546e-07	-3.24649e-08	0.133944	-0.127282	-0.035373	0.0352392	2.5231e-08	-1.41226e-07	1.93414e-09	-1.13788e-08	0.0220503	-0.427415	-0.0844013	0.200197	4.05706e-09	-5.82258e-07	-1.23611e-08	-2.48743e-08	0.00297598	-0.0558826	-0.00276917	0.00843924	5.28526e-09	9.27676e-09	-7.08858e-08	-3.24699e-09	0.00711424	0.665521	0.193361	8.41348e-08	-4.32616e-09	-6.45543e-07	-0.000371555	0.0780348	0.039736	-2.35423e-09	6.39538e-08	-2.46638e-08	0	0	0	0
nucleus_Foxo1_Pa1_Ac0_pUb1.ParticleNumber	0	-0.0428936	0.0457811	-0.0874368	0.0747562	0.0566541	-0.0583166	-0.210605	0.198066	0.115806	-0.109983	0.0360514	-0.0358112	0.169426	-0.240878	0.100513	-0.108167	0.00314628	-0.0603217	-0.00925072	0.0221305	0.0239591	-0.433057	-0.0837491	0.222191	0.000699337	-0.0132903	0.000430133	-0.00129722	0.00103731	-0.0240363	0.000144915	-0.000578588	0.00428907	0.108795	0.0836989	0.00440457	0.55575	0.179012	-0.000662273	0.00948974	0.0141411	-0.00111396	0.0103579	0.00964021	0	0	0	0
nucleus_Foxo1_Pa1_Ac1_pUb0.ParticleNumber	0	0.00869695	-0.00317688	0.000789843	-0.000444207	-1.17413e-09	-1.21249e-09	5.83269e-09	3.70443e-10	0.125706	-0.119453	-0.266035	0.265027	-2.10063e-10	1.57518e-09	1.09861e-09	-2.44206e-09	2.85658e-05	-0.000464827	-1.6573e-05	4.60601e-05	6.26017e-10	6.48792e-09	-3.34472e-10	2.91744e-10	0.0262725	-0.493336	-0.0465089	0.141736	1.52629e-10	-1.35538e-10	-1.10447e-07	3.87534e-11	-0.000227558	0.000203054	0.000209485	-8.77815e-10	7.29359e-11	7.07717e-09	0.00785796	0.815185	0.160702	-1.55411e-09	-6.94779e-10	8.39856e-10	0	0	0	0
nucleus_Foxo1_Pa1_Ac1_pUb1.ParticleNumber	0	-0.00602755	0.0103017	-0.00359801	0.00323949	0.0180568	-0.0184008	0.0113235	-0.0104545	0.0640504	-0.0606466	0.0320042	-0.0315304	0.625081	-0.888713	0.148132	-0.159115	8.95126e-05	0.000324151	0.000126138	0.000339096	-0.000280746	-0.00188063	0.000160864	-0.000168461	0.000626982	-0.0122935	-0.00014027	0.000470391	0.0217233	-0.525037	-0.0428938	0.140949	0.000234833	0.00161866	0.00237457	6.03436e-05	0.000570947	0.00116783	0.000977815	0.0174861	0.0141625	0.000240199	0.742132	0.158891	0	0	0	0
nucleus_RNA_Inr.ParticleNumber	0	0.00842417	-0.00304195	0.00701388	-0.00575626	9.6833e-05	-9.87371e-05	0.000145921	-0.000136229	0.131362	-0.124827	0.542473	-0.540414	0.00288794	-0.00410586	0.00430949	-0.00464171	1.16584e-05	-0.000130027	4.2238e-05	-9.04423e-05	-1.72672e-06	-4.04753e-06	1.86494e-06	-3.63863e-06	0.000227896	-0.00428178	0.00198095	-0.00603671	7.35783e-06	-0.000158315	2.51868e-05	-8.46441e-05	-0.000225492	-0.000295232	-0.00020126	2.0159e-07	-4.88891e-06	-1.10263e-06	-0.00130017	-0.00847688	-0.00187377	-2.15053e-05	-0.000229015	-4.78169e-05	0	0	0	0
nucleus_RNA_Sod2.ParticleNumber	0	0.00842417	-0.00304195	0.00701388	-0.00575626	9.6833e-05	-9.87371e-05	0.000145921	-0.000136229	0.131362	-0.124827	0.542473	-0.540414	0.00288794	-0.00410586	0.00430949	-0.00464171	1.16584e-05	-0.000130027	4.2238e-05	-9.04423e-05	-1.72672e-06	-4.04753e-06	1.86494e-06	-3.63863e-06	0.000227896	-0.00428178	0.00198095	-0.00603671	7.35783e-06	-0.000158315	2.51868e-05	-8.46441e-05	-0.000225492	-0.000295232	-0.00020126	2.0159e-07	-4.88891e-06	-1.10263e-06	-0.00130017	-0.00847688	-0.00187377	-2.15053e-05	-0.000229015	-4.78169e-05	0	0	0	0
dnabound_Foxo1_Pa0_Ac0_pUb0.ParticleNumber	0	0.00964422	-0.00407865	0.309002	-0.263209	-4.04387e-09	1.1685e-07	-5.48555e-07	-3.33887e-08	0.134906	-0.128197	0.150589	-0.150018	2.67375e-08	-1.46656e-07	2.47802e-09	-1.40983e-08	-1.95327e-05	0.000466785	0.000480337	-0.00113458	4.81507e-09	-6.06909e-07	-1.07237e-08	-2.54113e-08	0.000257551	-0.00483684	0.000788927	-0.00240406	6.04102e-09	1.02207e-08	-3.63247e-07	-2.84868e-09	-0.000271465	-0.00141923	-0.00746015	8.81989e-08	-3.99789e-09	-6.74074e-07	-0.00133175	-0.007982	-0.00272693	-2.87713e-09	6.71466e-08	-1.87708e-08	0	0	0	0
dnabound_Foxo1_Pa0_Ac0_pUb1.ParticleNumber	0	-0.0333784	0.0367017	0.0281324	-0.023774	0.0536026	-0.0551644	0.310141	-0.291531	0.114046	-0.108303	0.0693127	-0.0689336	0.186898	-0.265717	0.166291	-0.179037	-4.99058e-05	0.00172018	6.77141e-05	5.07419e-05	-7.3126e-06	-0.00219772	0.00103549	-0.00265977	0.000240209	-0.00468899	0.000609298	-0.0018415	0.000480204	-0.0103101	0.00127252	-0.00430794	0.000799407	0.0037471	0.00562919	-0.000354777	-0.00357012	-0.00797183	-0.000782291	-0.00470762	0.00122002	-0.00138988	-0.0147142	-0.00339435	0	0	0	0
dnabound_Foxo1_Pa0_Ac1_pUb0.ParticleNumber	0	0.00870403	-0.00318363	0.00346916	-0.00272845	6.33291e-11	-5.72678e-10	2.70771e-09	1.674e-10	0.13491	-0.1282	0.563809	-0.56167	-1.32233e-10	7.24496e-10	1.08689e-09	2.28728e-11	1.1794e-05	-0.000140573	2.93298e-05	-6.28286e-05	6.27287e-10	2.99319e-09	4.57456e-11	1.27087e-10	0.000219147	-0.00411485	0.00152211	-0.00463862	-2.78762e-11	-8.67737e-11	1.92632e-09	1.81553e-11	-0.000233221	-0.000304088	-0.000229063	-4.38443e-10	1.85842e-11	3.33428e-09	-0.0013462	-0.00919899	-0.00997605	3.67394e-11	-3.30655e-10	9.76383e-11	0	0	0	0
dnabound_Foxo1_Pa0_Ac1_pUb1.ParticleNumber	0	-0.00635451	0.0106037	-0.00246793	0.0022752	0.0184895	-0.018843	0.0190383	-0.0177046	0.0672415	-0.0636754	0.0603902	-0.0598026	0.606091	-0.861704	0.909218	-0.979337	8.12275e-05	0.00052378	0.000138452	0.000320636	-0.000349235	-0.000767752	0.000324237	-0.00059729	0.000127599	-0.00292532	0.000540789	-0.00160421	0.00152575	-0.0329676	0.00479862	-0.0161404	0.000235524	0.00135502	0.00199136	4.7635e-05	-0.000921847	-0.000245163	0.000409107	0.000208556	0.00551235	-0.00452293	-0.0484938	-0.0180629	0	0	0	0
dnabound_Foxo1_Pa1_Ac0_pUb0.ParticleNumber	0	0.00902219	-0.00348643	0.23138	-0.197033	-4.34318e-09	1.16821e-07	-5.48141e-07	-3.33424e-08	0.134771	-0.128069	0.1772	-0.176527	2.67358e-08	-1.4656e-07	2.50496e-09	-1.41545e-08	0.00158205	-0.0305838	0.0666827	-0.158161	4.91282e-09	-6.0651e-07	-1.05286e-08	-2.53686e-08	0.000641111	-0.0120392	0.00759259	-0.0231382	6.06853e-09	1.02489e-08	-4.048e-07	-2.83177e-09	0.000267653	0.046999	0.823775	8.8205e-08	-3.94865e-09	-6.72935e-07	-0.0011962	0.00415473	0.105162	-3.06265e-09	6.71358e-08	-1.9669e-08	0	0	0	0
dnabound_Foxo1_Pa1_Ac0_pUb1.ParticleNumber	0	-0.0235679	0.0273904	0.0656005	-0.0557142	0.0405836	-0.0417603	0.197155	-0.185312	0.117456	-0.111555	0.0916392	-0.0911942	0.155955	-0.221724	0.145115	-0.156243	0.000531091	-0.00965125	0.0145169	-0.0342549	0.00154097	-0.0296735	0.0602836	-0.159808	0.000359736	-0.00690477	0.00223432	-0.00679621	0.000477659	-0.0104718	0.00281518	-0.00937066	0.000888772	0.0202765	0.195465	4.81468e-05	0.0336911	0.684278	-0.000830487	-0.00155241	0.0266074	-0.00114085	-0.00926302	0.0262086	0	0	0	0
dnabound_Foxo1_Pa1_Ac1_pUb0.ParticleNumber	0	0.00870267	-0.00318233	0.00373975	-0.00295915	-2.95891e-10	-4.89022e-10	2.07189e-09	9.16753e-11	0.134308	-0.127628	0.508691	-0.506761	-1.43577e-10	5.22797e-10	1.04859e-09	2.20647e-10	1.59679e-05	-0.000221522	0.00015701	-0.000365676	5.96607e-10	2.25941e-09	1.18669e-11	5.90738e-11	0.00192666	-0.0361779	0.0638916	-0.19471	-7.31577e-11	-1.75005e-10	1.63877e-08	-3.27319e-11	-0.000231823	-0.000177952	0.00141559	-3.51444e-10	-1.96913e-11	2.33974e-09	-0.00074284	0.0448305	0.933954	-1.49184e-10	-2.95108e-10	1.7996e-11	0	0	0	0
dnabound_Foxo1_Pa1_Ac1_pUb1.ParticleNumber	0	-0.00599363	0.0102728	-0.00185983	0.00175811	0.0180412	-0.0183859	0.0192349	-0.017894	0.0695131	-0.0658392	0.0729868	-0.0723596	0.585023	-0.83175	0.829114	-0.893021	8.43078e-05	0.000418388	0.000242295	5.95499e-05	-0.0003266	-0.00101294	0.000729677	-0.00167858	0.000215598	-0.00456559	0.00250291	-0.00758478	0.00269723	-0.0616006	0.0623593	-0.205715	0.000227254	0.00145976	0.00336637	4.96583e-05	-0.000556396	0.00468965	0.000399998	0.00264863	0.0353739	-0.00406596	0.00123612	0.894406	0	0	0	0
[truncated: 78 more columns]
