# Supplementary material for: Modelling the Response of FOXO Transcription Factors to Multiple Post-Translational Modifications Made by Ageing-Related Signalling Pathways
Source: PLoS One. 2010 Jun 14;5(6):e11092. doi: 10.1371/journal.pone.0011092 (PMC2886341; doi:10.1371/journal.pone.0011092)
Supplement: Dataset S7 — SBML model file for the simulation in figure 4E - Akt low, IKK high, normal synthesis/degradation. (0.13 MB XML) [file pone.0011092.s007.xml]

<?xml version="1.0" encoding="UTF-8"?>
<sbml xmlns="http://www.sbml.org/sbml/level2/version3" level="2" version="3">
  <model id="Foxo_PTMs" name="Foxo_PTMs">
    <listOfUnitDefinitions>
      <unitDefinition id="volume">
        <listOfUnits>
          <unit kind="litre" scale="-3"/>
        </listOfUnits>
      </unitDefinition>
      <unitDefinition id="substance">
        <listOfUnits>
          <unit kind="item"/>
        </listOfUnits>
      </unitDefinition>
      <unitDefinition id="time">
        <listOfUnits>
          <unit kind="second" multiplier="60"/>
        </listOfUnits>
      </unitDefinition>
    </listOfUnitDefinitions>
    <listOfCompartments>
      <compartment id="extracellular" size="8.3e-12"/>
      <compartment id="cellsurface" size="6.4e-14" outside="extracellular"/>
      <compartment id="cytoplasm" size="1.65e-11" outside="cellsurface"/>
      <compartment id="nucleus" size="5e-13" outside="cytoplasm"/>
      <compartment id="dnabound" size="1e-13" outside="nucleus"/>
    </listOfCompartments>
    <listOfSpecies>
      <species id="null" compartment="cytoplasm" initialAmount="0" hasOnlySubstanceUnits="true" boundaryCondition="true"/>
      <species id="degr_Foxo1" compartment="cytoplasm" initialAmount="0" hasOnlySubstanceUnits="true" boundaryCondition="true"/>
      <species id="cytoplasm_Foxo1_Pa0_Pd0_pUb0" compartment="cytoplasm" initialAmount="1000" hasOnlySubstanceUnits="true"/>
      <species id="nucleus_Foxo1_Pa0_Pd0_pUb0" compartment="nucleus" initialAmount="0" hasOnlySubstanceUnits="true"/>
      <species id="dnabound_Foxo1_Pa0_Pd0_pUb0" compartment="dnabound" initialAmount="0" hasOnlySubstanceUnits="true"/>
      <species id="cytoplasm_Foxo1_Pa0_Pd0_pUb1" compartment="cytoplasm" initialAmount="0" hasOnlySubstanceUnits="true"/>
      <species id="nucleus_Foxo1_Pa0_Pd0_pUb1" compartment="nucleus" initialAmount="0" hasOnlySubstanceUnits="true"/>
      <species id="dnabound_Foxo1_Pa0_Pd0_pUb1" compartment="dnabound" initialAmount="0" hasOnlySubstanceUnits="true"/>
      <species id="cytoplasm_Foxo1_Pa0_Pd1_pUb0" compartment="cytoplasm" initialAmount="0" hasOnlySubstanceUnits="true"/>
      <species id="nucleus_Foxo1_Pa0_Pd1_pUb0" compartment="nucleus" initialAmount="0" hasOnlySubstanceUnits="true"/>
      <species id="dnabound_Foxo1_Pa0_Pd1_pUb0" compartment="dnabound" initialAmount="0" hasOnlySubstanceUnits="true"/>
      <species id="cytoplasm_Foxo1_Pa0_Pd1_pUb1" compartment="cytoplasm" initialAmount="0" hasOnlySubstanceUnits="true"/>
      <species id="nucleus_Foxo1_Pa0_Pd1_pUb1" compartment="nucleus" initialAmount="0" hasOnlySubstanceUnits="true"/>
      <species id="dnabound_Foxo1_Pa0_Pd1_pUb1" compartment="dnabound" initialAmount="0" hasOnlySubstanceUnits="true"/>
      <species id="cytoplasm_Foxo1_Pa1_Pd0_pUb0" compartment="cytoplasm" initialAmount="0" hasOnlySubstanceUnits="true"/>
      <species id="nucleus_Foxo1_Pa1_Pd0_pUb0" compartment="nucleus" initialAmount="0" hasOnlySubstanceUnits="true"/>
      <species id="dnabound_Foxo1_Pa1_Pd0_pUb0" compartment="dnabound" initialAmount="0" hasOnlySubstanceUnits="true"/>
      <species id="cytoplasm_Foxo1_Pa1_Pd0_pUb1" compartment="cytoplasm" initialAmount="0" hasOnlySubstanceUnits="true"/>
      <species id="nucleus_Foxo1_Pa1_Pd0_pUb1" compartment="nucleus" initialAmount="0" hasOnlySubstanceUnits="true"/>
      <species id="dnabound_Foxo1_Pa1_Pd0_pUb1" compartment="dnabound" initialAmount="0" hasOnlySubstanceUnits="true"/>
      <species id="cytoplasm_Foxo1_Pa1_Pd1_pUb0" compartment="cytoplasm" initialAmount="0" hasOnlySubstanceUnits="true"/>
      <species id="nucleus_Foxo1_Pa1_Pd1_pUb0" compartment="nucleus" initialAmount="0" hasOnlySubstanceUnits="true"/>
      <species id="dnabound_Foxo1_Pa1_Pd1_pUb0" compartment="dnabound" initialAmount="0" hasOnlySubstanceUnits="true"/>
      <species id="cytoplasm_Foxo1_Pa1_Pd1_pUb1" compartment="cytoplasm" initialAmount="0" hasOnlySubstanceUnits="true"/>
      <species id="nucleus_Foxo1_Pa1_Pd1_pUb1" compartment="nucleus" initialAmount="0" hasOnlySubstanceUnits="true"/>
      <species id="dnabound_Foxo1_Pa1_Pd1_pUb1" compartment="dnabound" initialAmount="0" hasOnlySubstanceUnits="true"/>
      <species id="Foxo1_Pa0_tot" compartment="extracellular" initialAmount="0" hasOnlySubstanceUnits="true"/>
      <species id="Foxo1_Pa1_tot" compartment="extracellular" initialAmount="0" hasOnlySubstanceUnits="true"/>
      <species id="Foxo1_Pd0_tot" compartment="extracellular" initialAmount="0" hasOnlySubstanceUnits="true"/>
      <species id="Foxo1_Pd1_tot" compartment="extracellular" initialAmount="0" hasOnlySubstanceUnits="true"/>
      <species id="Foxo1_pUb0_tot" compartment="extracellular" initialAmount="0" hasOnlySubstanceUnits="true"/>
      <species id="Foxo1_pUb1_tot" compartment="extracellular" initialAmount="0" hasOnlySubstanceUnits="true"/>
      <species id="cytoplasm_Foxo1_tot" compartment="extracellular" initialAmount="0" hasOnlySubstanceUnits="true"/>
      <species id="nucleus_Foxo1_tot" compartment="extracellular" initialAmount="0" hasOnlySubstanceUnits="true"/>
      <species id="dnabound_Foxo1_tot" compartment="extracellular" initialAmount="0" hasOnlySubstanceUnits="true"/>
      <species id="Foxo1_all" compartment="extracellular" initialAmount="0" hasOnlySubstanceUnits="true"/>
      <species id="nucleus_RNA_Inr" compartment="nucleus" initialAmount="0" hasOnlySubstanceUnits="true"/>
      <species id="cytoplasm_RNA_Inr" compartment="cytoplasm" initialAmount="0" hasOnlySubstanceUnits="true"/>
      <species id="cytoplasm_Inr" compartment="cytoplasm" initialAmount="0" hasOnlySubstanceUnits="true"/>
      <species id="nucleus_RNA_Sod2" compartment="nucleus" initialAmount="0" hasOnlySubstanceUnits="true"/>
      <species id="cytoplasm_RNA_Sod2" compartment="cytoplasm" initialAmount="0" hasOnlySubstanceUnits="true"/>
      <species id="cytoplasm_Sod2" compartment="cytoplasm" initialAmount="0" hasOnlySubstanceUnits="true"/>
      <species id="E2F1" compartment="cytoplasm" initialAmount="100" hasOnlySubstanceUnits="true"/>
      <species id="Akt" compartment="cytoplasm" initialAmount="10" hasOnlySubstanceUnits="true"/>
      <species id="SGK" compartment="cytoplasm" initialAmount="0" hasOnlySubstanceUnits="true"/>
      <species id="CDK2" compartment="cytoplasm" initialAmount="0" hasOnlySubstanceUnits="true"/>
      <species id="AMPK" compartment="cytoplasm" initialAmount="0" hasOnlySubstanceUnits="true"/>
      <species id="IKKb" compartment="cytoplasm" initialAmount="100000" hasOnlySubstanceUnits="true"/>
      <species id="JNK" compartment="cytoplasm" initialAmount="0" hasOnlySubstanceUnits="true"/>
      <species id="PP2A" compartment="cytoplasm" initialAmount="10000" hasOnlySubstanceUnits="true"/>
      <species id="CBPP300" compartment="cytoplasm" initialAmount="10" hasOnlySubstanceUnits="true"/>
      <species id="SIRT1" compartment="cytoplasm" initialAmount="1000" hasOnlySubstanceUnits="true"/>
      <species id="E3" compartment="cytoplasm" initialAmount="0" hasOnlySubstanceUnits="true"/>
      <species id="USP7" compartment="cytoplasm" initialAmount="1000" hasOnlySubstanceUnits="true"/>
      <species id="SCF" compartment="cytoplasm" initialAmount="1000" hasOnlySubstanceUnits="true"/>
      <species id="Proteasome" compartment="cytoplasm" initialAmount="1000" hasOnlySubstanceUnits="true"/>
    </listOfSpecies>
    <listOfRules>
      <assignmentRule variable="Foxo1_Pa0_tot">
        <math xmlns="http://www.w3.org/1998/Math/MathML">
          <apply>
            <plus/>
            <ci> cytoplasm_Foxo1_Pa0_Pd0_pUb0 </ci>
            <ci> nucleus_Foxo1_Pa0_Pd0_pUb0 </ci>
            <ci> dnabound_Foxo1_Pa0_Pd0_pUb0 </ci>
            <ci> cytoplasm_Foxo1_Pa0_Pd0_pUb1 </ci>
            <ci> nucleus_Foxo1_Pa0_Pd0_pUb1 </ci>
            <ci> dnabound_Foxo1_Pa0_Pd0_pUb1 </ci>
            <ci> cytoplasm_Foxo1_Pa0_Pd1_pUb0 </ci>
            <ci> nucleus_Foxo1_Pa0_Pd1_pUb0 </ci>
            <ci> dnabound_Foxo1_Pa0_Pd1_pUb0 </ci>
            <ci> cytoplasm_Foxo1_Pa0_Pd1_pUb1 </ci>
            <ci> nucleus_Foxo1_Pa0_Pd1_pUb1 </ci>
            <ci> dnabound_Foxo1_Pa0_Pd1_pUb1 </ci>
          </apply>
        </math>
      </assignmentRule>
      <assignmentRule variable="Foxo1_Pa1_tot">
        <math xmlns="http://www.w3.org/1998/Math/MathML">
          <apply>
            <plus/>
            <ci> cytoplasm_Foxo1_Pa1_Pd0_pUb0 </ci>
            <ci> nucleus_Foxo1_Pa1_Pd0_pUb0 </ci>
            <ci> dnabound_Foxo1_Pa1_Pd0_pUb0 </ci>
            <ci> cytoplasm_Foxo1_Pa1_Pd0_pUb1 </ci>
            <ci> nucleus_Foxo1_Pa1_Pd0_pUb1 </ci>
            <ci> dnabound_Foxo1_Pa1_Pd0_pUb1 </ci>
            <ci> cytoplasm_Foxo1_Pa1_Pd1_pUb0 </ci>
            <ci> nucleus_Foxo1_Pa1_Pd1_pUb0 </ci>
            <ci> dnabound_Foxo1_Pa1_Pd1_pUb0 </ci>
            <ci> cytoplasm_Foxo1_Pa1_Pd1_pUb1 </ci>
            <ci> nucleus_Foxo1_Pa1_Pd1_pUb1 </ci>
            <ci> dnabound_Foxo1_Pa1_Pd1_pUb1 </ci>
          </apply>
        </math>
      </assignmentRule>
      <assignmentRule variable="Foxo1_Pd0_tot">
        <math xmlns="http://www.w3.org/1998/Math/MathML">
          <apply>
            <plus/>
            <ci> cytoplasm_Foxo1_Pa0_Pd0_pUb0 </ci>
            <ci> nucleus_Foxo1_Pa0_Pd0_pUb0 </ci>
            <ci> dnabound_Foxo1_Pa0_Pd0_pUb0 </ci>
            <ci> cytoplasm_Foxo1_Pa0_Pd0_pUb1 </ci>
            <ci> nucleus_Foxo1_Pa0_Pd0_pUb1 </ci>
            <ci> dnabound_Foxo1_Pa0_Pd0_pUb1 </ci>
            <ci> cytoplasm_Foxo1_Pa1_Pd0_pUb0 </ci>
            <ci> nucleus_Foxo1_Pa1_Pd0_pUb0 </ci>
            <ci> dnabound_Foxo1_Pa1_Pd0_pUb0 </ci>
            <ci> cytoplasm_Foxo1_Pa1_Pd0_pUb1 </ci>
            <ci> nucleus_Foxo1_Pa1_Pd0_pUb1 </ci>
            <ci> dnabound_Foxo1_Pa1_Pd0_pUb1 </ci>
          </apply>
        </math>
      </assignmentRule>
      <assignmentRule variable="Foxo1_Pd1_tot">
        <math xmlns="http://www.w3.org/1998/Math/MathML">
          <apply>
            <plus/>
            <ci> cytoplasm_Foxo1_Pa0_Pd1_pUb0 </ci>
            <ci> nucleus_Foxo1_Pa0_Pd1_pUb0 </ci>
            <ci> dnabound_Foxo1_Pa0_Pd1_pUb0 </ci>
            <ci> cytoplasm_Foxo1_Pa0_Pd1_pUb1 </ci>
            <ci> nucleus_Foxo1_Pa0_Pd1_pUb1 </ci>
            <ci> dnabound_Foxo1_Pa0_Pd1_pUb1 </ci>
            <ci> cytoplasm_Foxo1_Pa1_Pd1_pUb0 </ci>
            <ci> nucleus_Foxo1_Pa1_Pd1_pUb0 </ci>
            <ci> dnabound_Foxo1_Pa1_Pd1_pUb0 </ci>
            <ci> cytoplasm_Foxo1_Pa1_Pd1_pUb1 </ci>
            <ci> nucleus_Foxo1_Pa1_Pd1_pUb1 </ci>
            <ci> dnabound_Foxo1_Pa1_Pd1_pUb1 </ci>
          </apply>
        </math>
      </assignmentRule>
      <assignmentRule variable="Foxo1_pUb0_tot">
        <math xmlns="http://www.w3.org/1998/Math/MathML">
          <apply>
            <plus/>
            <ci> cytoplasm_Foxo1_Pa0_Pd0_pUb0 </ci>
            <ci> nucleus_Foxo1_Pa0_Pd0_pUb0 </ci>
            <ci> dnabound_Foxo1_Pa0_Pd0_pUb0 </ci>
            <ci> cytoplasm_Foxo1_Pa0_Pd1_pUb0 </ci>
            <ci> nucleus_Foxo1_Pa0_Pd1_pUb0 </ci>
            <ci> dnabound_Foxo1_Pa0_Pd1_pUb0 </ci>
            <ci> cytoplasm_Foxo1_Pa1_Pd0_pUb0 </ci>
            <ci> nucleus_Foxo1_Pa1_Pd0_pUb0 </ci>
            <ci> dnabound_Foxo1_Pa1_Pd0_pUb0 </ci>
            <ci> cytoplasm_Foxo1_Pa1_Pd1_pUb0 </ci>
            <ci> nucleus_Foxo1_Pa1_Pd1_pUb0 </ci>
            <ci> dnabound_Foxo1_Pa1_Pd1_pUb0 </ci>
          </apply>
        </math>
      </assignmentRule>
      <assignmentRule variable="Foxo1_pUb1_tot">
        <math xmlns="http://www.w3.org/1998/Math/MathML">
          <apply>
            <plus/>
            <ci> cytoplasm_Foxo1_Pa0_Pd0_pUb1 </ci>
            <ci> nucleus_Foxo1_Pa0_Pd0_pUb1 </ci>
            <ci> dnabound_Foxo1_Pa0_Pd0_pUb1 </ci>
            <ci> cytoplasm_Foxo1_Pa0_Pd1_pUb1 </ci>
            <ci> nucleus_Foxo1_Pa0_Pd1_pUb1 </ci>
            <ci> dnabound_Foxo1_Pa0_Pd1_pUb1 </ci>
            <ci> cytoplasm_Foxo1_Pa1_Pd0_pUb1 </ci>
            <ci> nucleus_Foxo1_Pa1_Pd0_pUb1 </ci>
            <ci> dnabound_Foxo1_Pa1_Pd0_pUb1 </ci>
            <ci> cytoplasm_Foxo1_Pa1_Pd1_pUb1 </ci>
            <ci> nucleus_Foxo1_Pa1_Pd1_pUb1 </ci>
            <ci> dnabound_Foxo1_Pa1_Pd1_pUb1 </ci>
          </apply>
        </math>
      </assignmentRule>
      <assignmentRule variable="cytoplasm_Foxo1_tot">
        <math xmlns="http://www.w3.org/1998/Math/MathML">
          <apply>
            <plus/>
            <ci> cytoplasm_Foxo1_Pa0_Pd0_pUb0 </ci>
            <ci> cytoplasm_Foxo1_Pa0_Pd0_pUb1 </ci>
            <ci> cytoplasm_Foxo1_Pa0_Pd1_pUb0 </ci>
            <ci> cytoplasm_Foxo1_Pa0_Pd1_pUb1 </ci>
            <ci> cytoplasm_Foxo1_Pa1_Pd0_pUb0 </ci>
            <ci> cytoplasm_Foxo1_Pa1_Pd0_pUb1 </ci>
            <ci> cytoplasm_Foxo1_Pa1_Pd1_pUb0 </ci>
            <ci> cytoplasm_Foxo1_Pa1_Pd1_pUb1 </ci>
          </apply>
        </math>
      </assignmentRule>
      <assignmentRule variable="nucleus_Foxo1_tot">
        <math xmlns="http://www.w3.org/1998/Math/MathML">
          <apply>
            <plus/>
            <ci> nucleus_Foxo1_Pa0_Pd0_pUb0 </ci>
            <ci> nucleus_Foxo1_Pa0_Pd0_pUb1 </ci>
            <ci> nucleus_Foxo1_Pa0_Pd1_pUb0 </ci>
            <ci> nucleus_Foxo1_Pa0_Pd1_pUb1 </ci>
            <ci> nucleus_Foxo1_Pa1_Pd0_pUb0 </ci>
            <ci> nucleus_Foxo1_Pa1_Pd0_pUb1 </ci>
            <ci> nucleus_Foxo1_Pa1_Pd1_pUb0 </ci>
            <ci> nucleus_Foxo1_Pa1_Pd1_pUb1 </ci>
          </apply>
        </math>
      </assignmentRule>
      <assignmentRule variable="dnabound_Foxo1_tot">
        <math xmlns="http://www.w3.org/1998/Math/MathML">
          <apply>
            <plus/>
            <ci> dnabound_Foxo1_Pa0_Pd0_pUb0 </ci>
            <ci> dnabound_Foxo1_Pa0_Pd0_pUb1 </ci>
            <ci> dnabound_Foxo1_Pa0_Pd1_pUb0 </ci>
            <ci> dnabound_Foxo1_Pa0_Pd1_pUb1 </ci>
            <ci> dnabound_Foxo1_Pa1_Pd0_pUb0 </ci>
            <ci> dnabound_Foxo1_Pa1_Pd0_pUb1 </ci>
            <ci> dnabound_Foxo1_Pa1_Pd1_pUb0 </ci>
            <ci> dnabound_Foxo1_Pa1_Pd1_pUb1 </ci>
          </apply>
        </math>
      </assignmentRule>
      <assignmentRule variable="Foxo1_all">
        <math xmlns="http://www.w3.org/1998/Math/MathML">
          <apply>
            <plus/>
            <ci> cytoplasm_Foxo1_tot </ci>
            <ci> nucleus_Foxo1_tot </ci>
            <ci> dnabound_Foxo1_tot </ci>
          </apply>
        </math>
      </assignmentRule>
    </listOfRules>
    <listOfReactions>
      <reaction id="R1" name="Synthesis" reversible="false">
        <listOfReactants>
          <speciesReference species="null"/>
        </listOfReactants>
        <listOfProducts>
          <speciesReference species="cytoplasm_Foxo1_Pa0_Pd0_pUb0"/>
        </listOfProducts>
        <listOfModifiers>
          <modifierSpeciesReference species="E2F1"/>
        </listOfModifiers>
        <kineticLaw>
          <math xmlns="http://www.w3.org/1998/Math/MathML">
            <apply>
              <times/>
              <ci> E2F1 </ci>
              <ci> ksynth </ci>
            </apply>
          </math>
          <listOfParameters>
            <parameter id="ksynth" value="0.0055"/>
          </listOfParameters>
        </kineticLaw>
      </reaction>
      <reaction id="R2" name="transport cytoplasm_Foxo1_Pa0_Pd0_pUb0 to nucleus_Foxo1_Pa0_Pd0_pUb0" reversible="false">
        <listOfReactants>
          <speciesReference species="cytoplasm_Foxo1_Pa0_Pd0_pUb0"/>
        </listOfReactants>
        <listOfProducts>
          <speciesReference species="nucleus_Foxo1_Pa0_Pd0_pUb0"/>
        </listOfProducts>
        <kineticLaw>
          <math xmlns="http://www.w3.org/1998/Math/MathML">
            <apply>
              <times/>
              <ci> cytoplasm_Foxo1_Pa0_Pd0_pUb0 </ci>
              <ci> ktr </ci>
            </apply>
          </math>
          <listOfParameters>
            <parameter id="ktr" value="0.181818181818"/>
          </listOfParameters>
        </kineticLaw>
      </reaction>
      <reaction id="R3" name="transport nucleus_Foxo1_Pa0_Pd0_pUb0 to cytoplasm_Foxo1_Pa0_Pd0_pUb0" reversible="false">
        <listOfReactants>
          <speciesReference species="nucleus_Foxo1_Pa0_Pd0_pUb0"/>
        </listOfReactants>
        <listOfProducts>
          <speciesReference species="cytoplasm_Foxo1_Pa0_Pd0_pUb0"/>
        </listOfProducts>
        <kineticLaw>
          <math xmlns="http://www.w3.org/1998/Math/MathML">
            <apply>
              <times/>
              <ci> nucleus_Foxo1_Pa0_Pd0_pUb0 </ci>
              <ci> ktr </ci>
            </apply>
          </math>
          <listOfParameters>
            <parameter id="ktr" value="0.055"/>
          </listOfParameters>
        </kineticLaw>
      </reaction>
      <reaction id="R4" name="transport nucleus_Foxo1_Pa0_Pd0_pUb0 to dnabound_Foxo1_Pa0_Pd0_pUb0" reversible="false">
        <listOfReactants>
          <speciesReference species="nucleus_Foxo1_Pa0_Pd0_pUb0"/>
        </listOfReactants>
        <listOfProducts>
          <speciesReference species="dnabound_Foxo1_Pa0_Pd0_pUb0"/>
        </listOfProducts>
        <kineticLaw>
          <math xmlns="http://www.w3.org/1998/Math/MathML">
            <apply>
              <times/>
              <ci> nucleus_Foxo1_Pa0_Pd0_pUb0 </ci>
              <ci> ktr </ci>
            </apply>
          </math>
          <listOfParameters>
            <parameter id="ktr" value="0.25"/>
          </listOfParameters>
        </kineticLaw>
      </reaction>
      <reaction id="R5" name="transport dnabound_Foxo1_Pa0_Pd0_pUb0 to nucleus_Foxo1_Pa0_Pd0_pUb0" reversible="false">
        <listOfReactants>
          <speciesReference species="dnabound_Foxo1_Pa0_Pd0_pUb0"/>
        </listOfReactants>
        <listOfProducts>
          <speciesReference species="nucleus_Foxo1_Pa0_Pd0_pUb0"/>
        </listOfProducts>
        <kineticLaw>
          <math xmlns="http://www.w3.org/1998/Math/MathML">
            <apply>
              <times/>
              <ci> dnabound_Foxo1_Pa0_Pd0_pUb0 </ci>
              <ci> ktr </ci>
            </apply>
          </math>
          <listOfParameters>
            <parameter id="ktr" value="0.125"/>
          </listOfParameters>
        </kineticLaw>
      </reaction>
      <reaction id="R6" name="transport cytoplasm_Foxo1_Pa0_Pd0_pUb1 to nucleus_Foxo1_Pa0_Pd0_pUb1" reversible="false">
        <listOfReactants>
          <speciesReference species="cytoplasm_Foxo1_Pa0_Pd0_pUb1"/>
        </listOfReactants>
        <listOfProducts>
          <speciesReference species="nucleus_Foxo1_Pa0_Pd0_pUb1"/>
        </listOfProducts>
        <kineticLaw>
          <math xmlns="http://www.w3.org/1998/Math/MathML">
            <apply>
              <times/>
              <ci> cytoplasm_Foxo1_Pa0_Pd0_pUb1 </ci>
              <ci> ktr </ci>
            </apply>
          </math>
          <listOfParameters>
            <parameter id="ktr" value="0.181818181818"/>
          </listOfParameters>
        </kineticLaw>
      </reaction>
      <reaction id="R7" name="transport nucleus_Foxo1_Pa0_Pd0_pUb1 to cytoplasm_Foxo1_Pa0_Pd0_pUb1" reversible="false">
        <listOfReactants>
          <speciesReference species="nucleus_Foxo1_Pa0_Pd0_pUb1"/>
        </listOfReactants>
        <listOfProducts>
          <speciesReference species="cytoplasm_Foxo1_Pa0_Pd0_pUb1"/>
        </listOfProducts>
        <kineticLaw>
          <math xmlns="http://www.w3.org/1998/Math/MathML">
            <apply>
              <times/>
              <ci> nucleus_Foxo1_Pa0_Pd0_pUb1 </ci>
              <ci> ktr </ci>
            </apply>
          </math>
          <listOfParameters>
            <parameter id="ktr" value="0.055"/>
          </listOfParameters>
        </kineticLaw>
      </reaction>
      <reaction id="R8" name="transport nucleus_Foxo1_Pa0_Pd0_pUb1 to dnabound_Foxo1_Pa0_Pd0_pUb1" reversible="false">
        <listOfReactants>
          <speciesReference species="nucleus_Foxo1_Pa0_Pd0_pUb1"/>
        </listOfReactants>
        <listOfProducts>
          <speciesReference species="dnabound_Foxo1_Pa0_Pd0_pUb1"/>
        </listOfProducts>
        <kineticLaw>
          <math xmlns="http://www.w3.org/1998/Math/MathML">
            <apply>
              <times/>
              <ci> nucleus_Foxo1_Pa0_Pd0_pUb1 </ci>
              <ci> ktr </ci>
            </apply>
          </math>
          <listOfParameters>
            <parameter id="ktr" value="0.25"/>
          </listOfParameters>
        </kineticLaw>
      </reaction>
      <reaction id="R9" name="transport dnabound_Foxo1_Pa0_Pd0_pUb1 to nucleus_Foxo1_Pa0_Pd0_pUb1" reversible="false">
        <listOfReactants>
          <speciesReference species="dnabound_Foxo1_Pa0_Pd0_pUb1"/>
        </listOfReactants>
        <listOfProducts>
          <speciesReference species="nucleus_Foxo1_Pa0_Pd0_pUb1"/>
        </listOfProducts>
        <kineticLaw>
          <math xmlns="http://www.w3.org/1998/Math/MathML">
            <apply>
              <times/>
              <ci> dnabound_Foxo1_Pa0_Pd0_pUb1 </ci>
              <ci> ktr </ci>
            </apply>
          </math>
          <listOfParameters>
            <parameter id="ktr" value="0.125"/>
          </listOfParameters>
        </kineticLaw>
      </reaction>
      <reaction id="R10" name="transport cytoplasm_Foxo1_Pa0_Pd1_pUb0 to nucleus_Foxo1_Pa0_Pd1_pUb0" reversible="false">
        <listOfReactants>
          <speciesReference species="cytoplasm_Foxo1_Pa0_Pd1_pUb0"/>
        </listOfReactants>
        <listOfProducts>
          <speciesReference species="nucleus_Foxo1_Pa0_Pd1_pUb0"/>
        </listOfProducts>
        <kineticLaw>
          <math xmlns="http://www.w3.org/1998/Math/MathML">
            <apply>
              <times/>
              <ci> cytoplasm_Foxo1_Pa0_Pd1_pUb0 </ci>
              <ci> ktr </ci>
            </apply>
          </math>
          <listOfParameters>
            <parameter id="ktr" value="0.0909090909091"/>
          </listOfParameters>
        </kineticLaw>
      </reaction>
      <reaction id="R11" name="transport nucleus_Foxo1_Pa0_Pd1_pUb0 to cytoplasm_Foxo1_Pa0_Pd1_pUb0" reversible="false">
        <listOfReactants>
          <speciesReference species="nucleus_Foxo1_Pa0_Pd1_pUb0"/>
        </listOfReactants>
        <listOfProducts>
          <speciesReference species="cytoplasm_Foxo1_Pa0_Pd1_pUb0"/>
        </listOfProducts>
        <kineticLaw>
          <math xmlns="http://www.w3.org/1998/Math/MathML">
            <apply>
              <times/>
              <ci> nucleus_Foxo1_Pa0_Pd1_pUb0 </ci>
              <ci> ktr </ci>
            </apply>
          </math>
          <listOfParameters>
            <parameter id="ktr" value="0.55"/>
          </listOfParameters>
        </kineticLaw>
      </reaction>
      <reaction id="R12" name="transport nucleus_Foxo1_Pa0_Pd1_pUb0 to dnabound_Foxo1_Pa0_Pd1_pUb0" reversible="false">
        <listOfReactants>
          <speciesReference species="nucleus_Foxo1_Pa0_Pd1_pUb0"/>
        </listOfReactants>
        <listOfProducts>
          <speciesReference species="dnabound_Foxo1_Pa0_Pd1_pUb0"/>
        </listOfProducts>
        <kineticLaw>
          <math xmlns="http://www.w3.org/1998/Math/MathML">
            <apply>
              <times/>
              <ci> nucleus_Foxo1_Pa0_Pd1_pUb0 </ci>
              <ci> ktr </ci>
            </apply>
          </math>
          <listOfParameters>
            <parameter id="ktr" value="0.25"/>
          </listOfParameters>
        </kineticLaw>
      </reaction>
      <reaction id="R13" name="transport dnabound_Foxo1_Pa0_Pd1_pUb0 to nucleus_Foxo1_Pa0_Pd1_pUb0" reversible="false">
        <listOfReactants>
          <speciesReference species="dnabound_Foxo1_Pa0_Pd1_pUb0"/>
        </listOfReactants>
        <listOfProducts>
          <speciesReference species="nucleus_Foxo1_Pa0_Pd1_pUb0"/>
        </listOfProducts>
        <kineticLaw>
          <math xmlns="http://www.w3.org/1998/Math/MathML">
            <apply>
              <times/>
              <ci> dnabound_Foxo1_Pa0_Pd1_pUb0 </ci>
              <ci> ktr </ci>
            </apply>
          </math>
          <listOfParameters>
            <parameter id="ktr" value="0.125"/>
          </listOfParameters>
        </kineticLaw>
      </reaction>
      <reaction id="R14" name="transport cytoplasm_Foxo1_Pa0_Pd1_pUb1 to nucleus_Foxo1_Pa0_Pd1_pUb1" reversible="false">
        <listOfReactants>
          <speciesReference species="cytoplasm_Foxo1_Pa0_Pd1_pUb1"/>
        </listOfReactants>
        <listOfProducts>
          <speciesReference species="nucleus_Foxo1_Pa0_Pd1_pUb1"/>
        </listOfProducts>
        <kineticLaw>
          <math xmlns="http://www.w3.org/1998/Math/MathML">
            <apply>
              <times/>
              <ci> cytoplasm_Foxo1_Pa0_Pd1_pUb1 </ci>
              <ci> ktr </ci>
            </apply>
          </math>
          <listOfParameters>
            <parameter id="ktr" value="0.0909090909091"/>
          </listOfParameters>
        </kineticLaw>
      </reaction>
      <reaction id="R15" name="transport nucleus_Foxo1_Pa0_Pd1_pUb1 to cytoplasm_Foxo1_Pa0_Pd1_pUb1" reversible="false">
        <listOfReactants>
          <speciesReference species="nucleus_Foxo1_Pa0_Pd1_pUb1"/>
        </listOfReactants>
        <listOfProducts>
          <speciesReference species="cytoplasm_Foxo1_Pa0_Pd1_pUb1"/>
        </listOfProducts>
        <kineticLaw>
          <math xmlns="http://www.w3.org/1998/Math/MathML">
            <apply>
              <times/>
              <ci> nucleus_Foxo1_Pa0_Pd1_pUb1 </ci>
              <ci> ktr </ci>
            </apply>
          </math>
          <listOfParameters>
            <parameter id="ktr" value="0.55"/>
          </listOfParameters>
        </kineticLaw>
      </reaction>
      <reaction id="R16" name="transport nucleus_Foxo1_Pa0_Pd1_pUb1 to dnabound_Foxo1_Pa0_Pd1_pUb1" reversible="false">
        <listOfReactants>
          <speciesReference species="nucleus_Foxo1_Pa0_Pd1_pUb1"/>
        </listOfReactants>
        <listOfProducts>
          <speciesReference species="dnabound_Foxo1_Pa0_Pd1_pUb1"/>
        </listOfProducts>
        <kineticLaw>
          <math xmlns="http://www.w3.org/1998/Math/MathML">
            <apply>
              <times/>
              <ci> nucleus_Foxo1_Pa0_Pd1_pUb1 </ci>
              <ci> ktr </ci>
            </apply>
          </math>
          <listOfParameters>
            <parameter id="ktr" value="0.25"/>
          </listOfParameters>
        </kineticLaw>
      </reaction>
      <reaction id="R17" name="transport dnabound_Foxo1_Pa0_Pd1_pUb1 to nucleus_Foxo1_Pa0_Pd1_pUb1" reversible="false">
        <listOfReactants>
          <speciesReference species="dnabound_Foxo1_Pa0_Pd1_pUb1"/>
        </listOfReactants>
        <listOfProducts>
          <speciesReference species="nucleus_Foxo1_Pa0_Pd1_pUb1"/>
        </listOfProducts>
        <kineticLaw>
          <math xmlns="http://www.w3.org/1998/Math/MathML">
            <apply>
              <times/>
              <ci> dnabound_Foxo1_Pa0_Pd1_pUb1 </ci>
              <ci> ktr </ci>
            </apply>
          </math>
          <listOfParameters>
            <parameter id="ktr" value="0.125"/>
          </listOfParameters>
        </kineticLaw>
      </reaction>
      <reaction id="R18" name="transport cytoplasm_Foxo1_Pa1_Pd0_pUb0 to nucleus_Foxo1_Pa1_Pd0_pUb0" reversible="false">
        <listOfReactants>
          <speciesReference species="cytoplasm_Foxo1_Pa1_Pd0_pUb0"/>
        </listOfReactants>
        <listOfProducts>
          <speciesReference species="nucleus_Foxo1_Pa1_Pd0_pUb0"/>
        </listOfProducts>
        <kineticLaw>
          <math xmlns="http://www.w3.org/1998/Math/MathML">
            <apply>
              <times/>
              <ci> cytoplasm_Foxo1_Pa1_Pd0_pUb0 </ci>
              <ci> ktr </ci>
            </apply>
          </math>
          <listOfParameters>
            <parameter id="ktr" value="0.0181818181818"/>
          </listOfParameters>
        </kineticLaw>
      </reaction>
      <reaction id="R19" name="transport nucleus_Foxo1_Pa1_Pd0_pUb0 to cytoplasm_Foxo1_Pa1_Pd0_pUb0" reversible="false">
        <listOfReactants>
          <speciesReference species="nucleus_Foxo1_Pa1_Pd0_pUb0"/>
        </listOfReactants>
        <listOfProducts>
          <speciesReference species="cytoplasm_Foxo1_Pa1_Pd0_pUb0"/>
        </listOfProducts>
        <kineticLaw>
          <math xmlns="http://www.w3.org/1998/Math/MathML">
            <apply>
              <times/>
              <ci> nucleus_Foxo1_Pa1_Pd0_pUb0 </ci>
              <ci> ktr </ci>
            </apply>
          </math>
          <listOfParameters>
            <parameter id="ktr" value="0.55"/>
          </listOfParameters>
        </kineticLaw>
      </reaction>
      <reaction id="R20" name="transport nucleus_Foxo1_Pa1_Pd0_pUb0 to dnabound_Foxo1_Pa1_Pd0_pUb0" reversible="false">
        <listOfReactants>
          <speciesReference species="nucleus_Foxo1_Pa1_Pd0_pUb0"/>
        </listOfReactants>
        <listOfProducts>
          <speciesReference species="dnabound_Foxo1_Pa1_Pd0_pUb0"/>
        </listOfProducts>
        <kineticLaw>
          <math xmlns="http://www.w3.org/1998/Math/MathML">
            <apply>
              <times/>
              <ci> nucleus_Foxo1_Pa1_Pd0_pUb0 </ci>
              <ci> ktr </ci>
            </apply>
          </math>
          <listOfParameters>
            <parameter id="ktr" value="0.125"/>
          </listOfParameters>
        </kineticLaw>
      </reaction>
      <reaction id="R21" name="transport dnabound_Foxo1_Pa1_Pd0_pUb0 to nucleus_Foxo1_Pa1_Pd0_pUb0" reversible="false">
        <listOfReactants>
          <speciesReference species="dnabound_Foxo1_Pa1_Pd0_pUb0"/>
        </listOfReactants>
        <listOfProducts>
          <speciesReference species="nucleus_Foxo1_Pa1_Pd0_pUb0"/>
        </listOfProducts>
        <kineticLaw>
          <math xmlns="http://www.w3.org/1998/Math/MathML">
            <apply>
              <times/>
              <ci> dnabound_Foxo1_Pa1_Pd0_pUb0 </ci>
              <ci> ktr </ci>
            </apply>
          </math>
          <listOfParameters>
            <parameter id="ktr" value="0.125"/>
          </listOfParameters>
        </kineticLaw>
      </reaction>
      <reaction id="R22" name="transport cytoplasm_Foxo1_Pa1_Pd0_pUb1 to nucleus_Foxo1_Pa1_Pd0_pUb1" reversible="false">
        <listOfReactants>
          <speciesReference species="cytoplasm_Foxo1_Pa1_Pd0_pUb1"/>
        </listOfReactants>
        <listOfProducts>
          <speciesReference species="nucleus_Foxo1_Pa1_Pd0_pUb1"/>
        </listOfProducts>
        <kineticLaw>
          <math xmlns="http://www.w3.org/1998/Math/MathML">
            <apply>
              <times/>
              <ci> cytoplasm_Foxo1_Pa1_Pd0_pUb1 </ci>
              <ci> ktr </ci>
            </apply>
          </math>
          <listOfParameters>
            <parameter id="ktr" value="0.0181818181818"/>
          </listOfParameters>
        </kineticLaw>
      </reaction>
      <reaction id="R23" name="transport nucleus_Foxo1_Pa1_Pd0_pUb1 to cytoplasm_Foxo1_Pa1_Pd0_pUb1" reversible="false">
        <listOfReactants>
          <speciesReference species="nucleus_Foxo1_Pa1_Pd0_pUb1"/>
        </listOfReactants>
        <listOfProducts>
          <speciesReference species="cytoplasm_Foxo1_Pa1_Pd0_pUb1"/>
        </listOfProducts>
        <kineticLaw>
          <math xmlns="http://www.w3.org/1998/Math/MathML">
            <apply>
              <times/>
              <ci> nucleus_Foxo1_Pa1_Pd0_pUb1 </ci>
              <ci> ktr </ci>
            </apply>
          </math>
          <listOfParameters>
            <parameter id="ktr" value="0.55"/>
          </listOfParameters>
        </kineticLaw>
      </reaction>
      <reaction id="R24" name="transport nucleus_Foxo1_Pa1_Pd0_pUb1 to dnabound_Foxo1_Pa1_Pd0_pUb1" reversible="false">
        <listOfReactants>
          <speciesReference species="nucleus_Foxo1_Pa1_Pd0_pUb1"/>
        </listOfReactants>
        <listOfProducts>
          <speciesReference species="dnabound_Foxo1_Pa1_Pd0_pUb1"/>
        </listOfProducts>
        <kineticLaw>
          <math xmlns="http://www.w3.org/1998/Math/MathML">
            <apply>
              <times/>
              <ci> nucleus_Foxo1_Pa1_Pd0_pUb1 </ci>
              <ci> ktr </ci>
            </apply>
          </math>
          <listOfParameters>
            <parameter id="ktr" value="0.125"/>
          </listOfParameters>
        </kineticLaw>
      </reaction>
      <reaction id="R25" name="transport dnabound_Foxo1_Pa1_Pd0_pUb1 to nucleus_Foxo1_Pa1_Pd0_pUb1" reversible="false">
        <listOfReactants>
          <speciesReference species="dnabound_Foxo1_Pa1_Pd0_pUb1"/>
        </listOfReactants>
        <listOfProducts>
          <speciesReference species="nucleus_Foxo1_Pa1_Pd0_pUb1"/>
        </listOfProducts>
        <kineticLaw>
          <math xmlns="http://www.w3.org/1998/Math/MathML">
            <apply>
              <times/>
              <ci> dnabound_Foxo1_Pa1_Pd0_pUb1 </ci>
              <ci> ktr </ci>
            </apply>
          </math>
          <listOfParameters>
            <parameter id="ktr" value="0.125"/>
          </listOfParameters>
        </kineticLaw>
      </reaction>
      <reaction id="R26" name="transport cytoplasm_Foxo1_Pa1_Pd1_pUb0 to nucleus_Foxo1_Pa1_Pd1_pUb0" reversible="false">
        <listOfReactants>
          <speciesReference species="cytoplasm_Foxo1_Pa1_Pd1_pUb0"/>
        </listOfReactants>
        <listOfProducts>
          <speciesReference species="nucleus_Foxo1_Pa1_Pd1_pUb0"/>
        </listOfProducts>
        <kineticLaw>
          <math xmlns="http://www.w3.org/1998/Math/MathML">
            <apply>
              <times/>
              <ci> cytoplasm_Foxo1_Pa1_Pd1_pUb0 </ci>
              <ci> ktr </ci>
            </apply>
          </math>
          <listOfParameters>
            <parameter id="ktr" value="0.00909090909091"/>
          </listOfParameters>
        </kineticLaw>
      </reaction>
      <reaction id="R27" name="transport nucleus_Foxo1_Pa1_Pd1_pUb0 to cytoplasm_Foxo1_Pa1_Pd1_pUb0" reversible="false">
        <listOfReactants>
          <speciesReference species="nucleus_Foxo1_Pa1_Pd1_pUb0"/>
        </listOfReactants>
        <listOfProducts>
          <speciesReference species="cytoplasm_Foxo1_Pa1_Pd1_pUb0"/>
        </listOfProducts>
        <kineticLaw>
          <math xmlns="http://www.w3.org/1998/Math/MathML">
            <apply>
              <times/>
              <ci> nucleus_Foxo1_Pa1_Pd1_pUb0 </ci>
              <ci> ktr </ci>
            </apply>
          </math>
          <listOfParameters>
            <parameter id="ktr" value="5.5"/>
          </listOfParameters>
        </kineticLaw>
      </reaction>
      <reaction id="R28" name="transport nucleus_Foxo1_Pa1_Pd1_pUb0 to dnabound_Foxo1_Pa1_Pd1_pUb0" reversible="false">
        <listOfReactants>
          <speciesReference species="nucleus_Foxo1_Pa1_Pd1_pUb0"/>
        </listOfReactants>
        <listOfProducts>
          <speciesReference species="dnabound_Foxo1_Pa1_Pd1_pUb0"/>
        </listOfProducts>
        <kineticLaw>
          <math xmlns="http://www.w3.org/1998/Math/MathML">
            <apply>
              <times/>
              <ci> nucleus_Foxo1_Pa1_Pd1_pUb0 </ci>
              <ci> ktr </ci>
            </apply>
          </math>
          <listOfParameters>
            <parameter id="ktr" value="0.125"/>
          </listOfParameters>
        </kineticLaw>
      </reaction>
      <reaction id="R29" name="transport dnabound_Foxo1_Pa1_Pd1_pUb0 to nucleus_Foxo1_Pa1_Pd1_pUb0" reversible="false">
        <listOfReactants>
          <speciesReference species="dnabound_Foxo1_Pa1_Pd1_pUb0"/>
        </listOfReactants>
        <listOfProducts>
          <speciesReference species="nucleus_Foxo1_Pa1_Pd1_pUb0"/>
        </listOfProducts>
        <kineticLaw>
          <math xmlns="http://www.w3.org/1998/Math/MathML">
            <apply>
              <times/>
              <ci> dnabound_Foxo1_Pa1_Pd1_pUb0 </ci>
              <ci> ktr </ci>
            </apply>
          </math>
          <listOfParameters>
            <parameter id="ktr" value="0.125"/>
          </listOfParameters>
        </kineticLaw>
      </reaction>
      <reaction id="R30" name="transport cytoplasm_Foxo1_Pa1_Pd1_pUb1 to nucleus_Foxo1_Pa1_Pd1_pUb1" reversible="false">
        <listOfReactants>
          <speciesReference species="cytoplasm_Foxo1_Pa1_Pd1_pUb1"/>
        </listOfReactants>
        <listOfProducts>
          <speciesReference species="nucleus_Foxo1_Pa1_Pd1_pUb1"/>
        </listOfProducts>
        <kineticLaw>
          <math xmlns="http://www.w3.org/1998/Math/MathML">
            <apply>
              <times/>
              <ci> cytoplasm_Foxo1_Pa1_Pd1_pUb1 </ci>
              <ci> ktr </ci>
            </apply>
          </math>
          <listOfParameters>
            <parameter id="ktr" value="0.00909090909091"/>
          </listOfParameters>
        </kineticLaw>
      </reaction>
      <reaction id="R31" name="transport nucleus_Foxo1_Pa1_Pd1_pUb1 to cytoplasm_Foxo1_Pa1_Pd1_pUb1" reversible="false">
        <listOfReactants>
          <speciesReference species="nucleus_Foxo1_Pa1_Pd1_pUb1"/>
        </listOfReactants>
        <listOfProducts>
          <speciesReference species="cytoplasm_Foxo1_Pa1_Pd1_pUb1"/>
        </listOfProducts>
        <kineticLaw>
          <math xmlns="http://www.w3.org/1998/Math/MathML">
            <apply>
              <times/>
              <ci> nucleus_Foxo1_Pa1_Pd1_pUb1 </ci>
              <ci> ktr </ci>
            </apply>
          </math>
          <listOfParameters>
            <parameter id="ktr" value="5.5"/>
          </listOfParameters>
        </kineticLaw>
      </reaction>
      <reaction id="R32" name="transport nucleus_Foxo1_Pa1_Pd1_pUb1 to dnabound_Foxo1_Pa1_Pd1_pUb1" reversible="false">
        <listOfReactants>
          <speciesReference species="nucleus_Foxo1_Pa1_Pd1_pUb1"/>
        </listOfReactants>
        <listOfProducts>
          <speciesReference species="dnabound_Foxo1_Pa1_Pd1_pUb1"/>
        </listOfProducts>
        <kineticLaw>
          <math xmlns="http://www.w3.org/1998/Math/MathML">
            <apply>
              <times/>
              <ci> nucleus_Foxo1_Pa1_Pd1_pUb1 </ci>
              <ci> ktr </ci>
            </apply>
          </math>
          <listOfParameters>
            <parameter id="ktr" value="0.125"/>
          </listOfParameters>
        </kineticLaw>
      </reaction>
      <reaction id="R33" name="transport dnabound_Foxo1_Pa1_Pd1_pUb1 to nucleus_Foxo1_Pa1_Pd1_pUb1" reversible="false">
        <listOfReactants>
          <speciesReference species="dnabound_Foxo1_Pa1_Pd1_pUb1"/>
        </listOfReactants>
        <listOfProducts>
          <speciesReference species="nucleus_Foxo1_Pa1_Pd1_pUb1"/>
        </listOfProducts>
        <kineticLaw>
          <math xmlns="http://www.w3.org/1998/Math/MathML">
            <apply>
              <times/>
              <ci> dnabound_Foxo1_Pa1_Pd1_pUb1 </ci>
              <ci> ktr </ci>
            </apply>
          </math>
          <listOfParameters>
            <parameter id="ktr" value="0.125"/>
          </listOfParameters>
        </kineticLaw>
      </reaction>
      <reaction id="R34" name="conversion of cytoplasm_Foxo1_Pa0_Pd0_pUb0 to cytoplasm_Foxo1_Pa1_Pd0_pUb0 by Akt" reversible="false">
        <listOfReactants>
          <speciesReference species="cytoplasm_Foxo1_Pa0_Pd0_pUb0"/>
        </listOfReactants>
        <listOfProducts>
          <speciesReference species="cytoplasm_Foxo1_Pa1_Pd0_pUb0"/>
        </listOfProducts>
        <listOfModifiers>
          <modifierSpeciesReference species="Akt"/>
        </listOfModifiers>
        <kineticLaw>
          <math xmlns="http://www.w3.org/1998/Math/MathML">
            <apply>
              <times/>
              <ci> cytoplasm_Foxo1_Pa0_Pd0_pUb0 </ci>
              <ci> Akt </ci>
              <ci> kkin </ci>
            </apply>
          </math>
          <listOfParameters>
            <parameter id="kkin" value="5e-05"/>
          </listOfParameters>
        </kineticLaw>
      </reaction>
      <reaction id="R35" name="conversion of nucleus_Foxo1_Pa0_Pd0_pUb0 to nucleus_Foxo1_Pa1_Pd0_pUb0 by Akt" reversible="false">
        <listOfReactants>
          <speciesReference species="nucleus_Foxo1_Pa0_Pd0_pUb0"/>
        </listOfReactants>
        <listOfProducts>
          <speciesReference species="nucleus_Foxo1_Pa1_Pd0_pUb0"/>
        </listOfProducts>
        <listOfModifiers>
          <modifierSpeciesReference species="Akt"/>
        </listOfModifiers>
        <kineticLaw>
          <math xmlns="http://www.w3.org/1998/Math/MathML">
            <apply>
              <times/>
              <ci> nucleus_Foxo1_Pa0_Pd0_pUb0 </ci>
              <ci> Akt </ci>
              <ci> kkin </ci>
            </apply>
          </math>
          <listOfParameters>
            <parameter id="kkin" value="5e-05"/>
          </listOfParameters>
        </kineticLaw>
      </reaction>
      <reaction id="R36" name="conversion of dnabound_Foxo1_Pa0_Pd0_pUb0 to dnabound_Foxo1_Pa1_Pd0_pUb0 by Akt" reversible="false">
        <listOfReactants>
          <speciesReference species="dnabound_Foxo1_Pa0_Pd0_pUb0"/>
        </listOfReactants>
        <listOfProducts>
          <speciesReference species="dnabound_Foxo1_Pa1_Pd0_pUb0"/>
        </listOfProducts>
        <listOfModifiers>
          <modifierSpeciesReference species="Akt"/>
        </listOfModifiers>
        <kineticLaw>
          <math xmlns="http://www.w3.org/1998/Math/MathML">
            <apply>
              <times/>
              <ci> dnabound_Foxo1_Pa0_Pd0_pUb0 </ci>
              <ci> Akt </ci>
              <ci> kkin </ci>
            </apply>
          </math>
          <listOfParameters>
            <parameter id="kkin" value="5e-05"/>
          </listOfParameters>
        </kineticLaw>
      </reaction>
      <reaction id="R37" name="conversion of cytoplasm_Foxo1_Pa0_Pd0_pUb1 to cytoplasm_Foxo1_Pa1_Pd0_pUb1 by Akt" reversible="false">
        <listOfReactants>
          <speciesReference species="cytoplasm_Foxo1_Pa0_Pd0_pUb1"/>
        </listOfReactants>
        <listOfProducts>
          <speciesReference species="cytoplasm_Foxo1_Pa1_Pd0_pUb1"/>
        </listOfProducts>
        <listOfModifiers>
          <modifierSpeciesReference species="Akt"/>
        </listOfModifiers>
        <kineticLaw>
          <math xmlns="http://www.w3.org/1998/Math/MathML">
            <apply>
              <times/>
              <ci> cytoplasm_Foxo1_Pa0_Pd0_pUb1 </ci>
              <ci> Akt </ci>
              <ci> kkin </ci>
            </apply>
          </math>
          <listOfParameters>
            <parameter id="kkin" value="5e-05"/>
          </listOfParameters>
        </kineticLaw>
      </reaction>
      <reaction id="R38" name="conversion of nucleus_Foxo1_Pa0_Pd0_pUb1 to nucleus_Foxo1_Pa1_Pd0_pUb1 by Akt" reversible="false">
        <listOfReactants>
          <speciesReference species="nucleus_Foxo1_Pa0_Pd0_pUb1"/>
        </listOfReactants>
        <listOfProducts>
          <speciesReference species="nucleus_Foxo1_Pa1_Pd0_pUb1"/>
        </listOfProducts>
        <listOfModifiers>
          <modifierSpeciesReference species="Akt"/>
        </listOfModifiers>
        <kineticLaw>
          <math xmlns="http://www.w3.org/1998/Math/MathML">
            <apply>
              <times/>
              <ci> nucleus_Foxo1_Pa0_Pd0_pUb1 </ci>
              <ci> Akt </ci>
              <ci> kkin </ci>
            </apply>
          </math>
          <listOfParameters>
            <parameter id="kkin" value="5e-05"/>
          </listOfParameters>
        </kineticLaw>
      </reaction>
      <reaction id="R39" name="conversion of dnabound_Foxo1_Pa0_Pd0_pUb1 to dnabound_Foxo1_Pa1_Pd0_pUb1 by Akt" reversible="false">
        <listOfReactants>
          <speciesReference species="dnabound_Foxo1_Pa0_Pd0_pUb1"/>
        </listOfReactants>
        <listOfProducts>
          <speciesReference species="dnabound_Foxo1_Pa1_Pd0_pUb1"/>
        </listOfProducts>
        <listOfModifiers>
          <modifierSpeciesReference species="Akt"/>
        </listOfModifiers>
        <kineticLaw>
          <math xmlns="http://www.w3.org/1998/Math/MathML">
            <apply>
              <times/>
              <ci> dnabound_Foxo1_Pa0_Pd0_pUb1 </ci>
              <ci> Akt </ci>
              <ci> kkin </ci>
            </apply>
          </math>
          <listOfParameters>
            <parameter id="kkin" value="5e-05"/>
          </listOfParameters>
        </kineticLaw>
      </reaction>
      <reaction id="R40" name="conversion of cytoplasm_Foxo1_Pa0_Pd1_pUb0 to cytoplasm_Foxo1_Pa1_Pd1_pUb0 by Akt" reversible="false">
        <listOfReactants>
          <speciesReference species="cytoplasm_Foxo1_Pa0_Pd1_pUb0"/>
        </listOfReactants>
        <listOfProducts>
          <speciesReference species="cytoplasm_Foxo1_Pa1_Pd1_pUb0"/>
        </listOfProducts>
        <listOfModifiers>
          <modifierSpeciesReference species="Akt"/>
        </listOfModifiers>
        <kineticLaw>
          <math xmlns="http://www.w3.org/1998/Math/MathML">
            <apply>
              <times/>
              <ci> cytoplasm_Foxo1_Pa0_Pd1_pUb0 </ci>
              <ci> Akt </ci>
              <ci> kkin </ci>
            </apply>
          </math>
          <listOfParameters>
            <parameter id="kkin" value="5e-05"/>
          </listOfParameters>
        </kineticLaw>
      </reaction>
      <reaction id="R41" name="conversion of nucleus_Foxo1_Pa0_Pd1_pUb0 to nucleus_Foxo1_Pa1_Pd1_pUb0 by Akt" reversible="false">
        <listOfReactants>
          <speciesReference species="nucleus_Foxo1_Pa0_Pd1_pUb0"/>
        </listOfReactants>
        <listOfProducts>
          <speciesReference species="nucleus_Foxo1_Pa1_Pd1_pUb0"/>
        </listOfProducts>
        <listOfModifiers>
          <modifierSpeciesReference species="Akt"/>
        </listOfModifiers>
        <kineticLaw>
          <math xmlns="http://www.w3.org/1998/Math/MathML">
            <apply>
              <times/>
              <ci> nucleus_Foxo1_Pa0_Pd1_pUb0 </ci>
              <ci> Akt </ci>
              <ci> kkin </ci>
            </apply>
          </math>
          <listOfParameters>
            <parameter id="kkin" value="5e-05"/>
          </listOfParameters>
        </kineticLaw>
      </reaction>
      <reaction id="R42" name="conversion of dnabound_Foxo1_Pa0_Pd1_pUb0 to dnabound_Foxo1_Pa1_Pd1_pUb0 by Akt" reversible="false">
        <listOfReactants>
          <speciesReference species="dnabound_Foxo1_Pa0_Pd1_pUb0"/>
        </listOfReactants>
        <listOfProducts>
          <speciesReference species="dnabound_Foxo1_Pa1_Pd1_pUb0"/>
        </listOfProducts>
        <listOfModifiers>
          <modifierSpeciesReference species="Akt"/>
        </listOfModifiers>
        <kineticLaw>
          <math xmlns="http://www.w3.org/1998/Math/MathML">
            <apply>
              <times/>
              <ci> dnabound_Foxo1_Pa0_Pd1_pUb0 </ci>
              <ci> Akt </ci>
              <ci> kkin </ci>
            </apply>
          </math>
          <listOfParameters>
            <parameter id="kkin" value="5e-05"/>
          </listOfParameters>
        </kineticLaw>
      </reaction>
      <reaction id="R43" name="conversion of cytoplasm_Foxo1_Pa0_Pd1_pUb1 to cytoplasm_Foxo1_Pa1_Pd1_pUb1 by Akt" reversible="false">
        <listOfReactants>
          <speciesReference species="cytoplasm_Foxo1_Pa0_Pd1_pUb1"/>
        </listOfReactants>
        <listOfProducts>
          <speciesReference species="cytoplasm_Foxo1_Pa1_Pd1_pUb1"/>
        </listOfProducts>
        <listOfModifiers>
          <modifierSpeciesReference species="Akt"/>
        </listOfModifiers>
        <kineticLaw>
          <math xmlns="http://www.w3.org/1998/Math/MathML">
            <apply>
              <times/>
              <ci> cytoplasm_Foxo1_Pa0_Pd1_pUb1 </ci>
              <ci> Akt </ci>
              <ci> kkin </ci>
            </apply>
          </math>
          <listOfParameters>
            <parameter id="kkin" value="5e-05"/>
          </listOfParameters>
        </kineticLaw>
      </reaction>
      <reaction id="R44" name="conversion of nucleus_Foxo1_Pa0_Pd1_pUb1 to nucleus_Foxo1_Pa1_Pd1_pUb1 by Akt" reversible="false">
        <listOfReactants>
          <speciesReference species="nucleus_Foxo1_Pa0_Pd1_pUb1"/>
        </listOfReactants>
        <listOfProducts>
          <speciesReference species="nucleus_Foxo1_Pa1_Pd1_pUb1"/>
        </listOfProducts>
        <listOfModifiers>
          <modifierSpeciesReference species="Akt"/>
        </listOfModifiers>
        <kineticLaw>
          <math xmlns="http://www.w3.org/1998/Math/MathML">
            <apply>
              <times/>
              <ci> nucleus_Foxo1_Pa0_Pd1_pUb1 </ci>
              <ci> Akt </ci>
              <ci> kkin </ci>
            </apply>
          </math>
          <listOfParameters>
            <parameter id="kkin" value="5e-05"/>
          </listOfParameters>
        </kineticLaw>
      </reaction>
      <reaction id="R45" name="conversion of dnabound_Foxo1_Pa0_Pd1_pUb1 to dnabound_Foxo1_Pa1_Pd1_pUb1 by Akt" reversible="false">
        <listOfReactants>
          <speciesReference species="dnabound_Foxo1_Pa0_Pd1_pUb1"/>
        </listOfReactants>
        <listOfProducts>
          <speciesReference species="dnabound_Foxo1_Pa1_Pd1_pUb1"/>
        </listOfProducts>
        <listOfModifiers>
          <modifierSpeciesReference species="Akt"/>
        </listOfModifiers>
        <kineticLaw>
          <math xmlns="http://www.w3.org/1998/Math/MathML">
            <apply>
              <times/>
              <ci> dnabound_Foxo1_Pa0_Pd1_pUb1 </ci>
              <ci> Akt </ci>
              <ci> kkin </ci>
            </apply>
          </math>
          <listOfParameters>
            <parameter id="kkin" value="5e-05"/>
          </listOfParameters>
        </kineticLaw>
      </reaction>
      <reaction id="R46" name="conversion of cytoplasm_Foxo1_Pa0_Pd0_pUb0 to cytoplasm_Foxo1_Pa1_Pd0_pUb0 by SGK" reversible="false">
        <listOfReactants>
          <speciesReference species="cytoplasm_Foxo1_Pa0_Pd0_pUb0"/>
        </listOfReactants>
        <listOfProducts>
          <speciesReference species="cytoplasm_Foxo1_Pa1_Pd0_pUb0"/>
        </listOfProducts>
        <listOfModifiers>
          <modifierSpeciesReference species="SGK"/>
        </listOfModifiers>
        <kineticLaw>
          <math xmlns="http://www.w3.org/1998/Math/MathML">
            <apply>
              <times/>
              <ci> cytoplasm_Foxo1_Pa0_Pd0_pUb0 </ci>
              <ci> SGK </ci>
              <ci> kkin </ci>
            </apply>
          </math>
          <listOfParameters>
            <parameter id="kkin" value="5e-05"/>
          </listOfParameters>
        </kineticLaw>
      </reaction>
      <reaction id="R47" name="conversion of nucleus_Foxo1_Pa0_Pd0_pUb0 to nucleus_Foxo1_Pa1_Pd0_pUb0 by SGK" reversible="false">
        <listOfReactants>
          <speciesReference species="nucleus_Foxo1_Pa0_Pd0_pUb0"/>
        </listOfReactants>
        <listOfProducts>
          <speciesReference species="nucleus_Foxo1_Pa1_Pd0_pUb0"/>
        </listOfProducts>
        <listOfModifiers>
          <modifierSpeciesReference species="SGK"/>
        </listOfModifiers>
        <kineticLaw>
          <math xmlns="http://www.w3.org/1998/Math/MathML">
            <apply>
              <times/>
              <ci> nucleus_Foxo1_Pa0_Pd0_pUb0 </ci>
              <ci> SGK </ci>
              <ci> kkin </ci>
            </apply>
          </math>
          <listOfParameters>
            <parameter id="kkin" value="5e-05"/>
          </listOfParameters>
        </kineticLaw>
      </reaction>
      <reaction id="R48" name="conversion of dnabound_Foxo1_Pa0_Pd0_pUb0 to dnabound_Foxo1_Pa1_Pd0_pUb0 by SGK" reversible="false">
        <listOfReactants>
          <speciesReference species="dnabound_Foxo1_Pa0_Pd0_pUb0"/>
        </listOfReactants>
        <listOfProducts>
          <speciesReference species="dnabound_Foxo1_Pa1_Pd0_pUb0"/>
        </listOfProducts>
        <listOfModifiers>
          <modifierSpeciesReference species="SGK"/>
        </listOfModifiers>
        <kineticLaw>
          <math xmlns="http://www.w3.org/1998/Math/MathML">
            <apply>
              <times/>
              <ci> dnabound_Foxo1_Pa0_Pd0_pUb0 </ci>
              <ci> SGK </ci>
              <ci> kkin </ci>
            </apply>
          </math>
          <listOfParameters>
            <parameter id="kkin" value="5e-05"/>
          </listOfParameters>
        </kineticLaw>
      </reaction>
      <reaction id="R49" name="conversion of cytoplasm_Foxo1_Pa0_Pd0_pUb1 to cytoplasm_Foxo1_Pa1_Pd0_pUb1 by SGK" reversible="false">
        <listOfReactants>
          <speciesReference species="cytoplasm_Foxo1_Pa0_Pd0_pUb1"/>
        </listOfReactants>
        <listOfProducts>
          <speciesReference species="cytoplasm_Foxo1_Pa1_Pd0_pUb1"/>
        </listOfProducts>
        <listOfModifiers>
          <modifierSpeciesReference species="SGK"/>
        </listOfModifiers>
        <kineticLaw>
          <math xmlns="http://www.w3.org/1998/Math/MathML">
            <apply>
              <times/>
              <ci> cytoplasm_Foxo1_Pa0_Pd0_pUb1 </ci>
              <ci> SGK </ci>
              <ci> kkin </ci>
            </apply>
          </math>
          <listOfParameters>
            <parameter id="kkin" value="5e-05"/>
          </listOfParameters>
        </kineticLaw>
      </reaction>
      <reaction id="R50" name="conversion of nucleus_Foxo1_Pa0_Pd0_pUb1 to nucleus_Foxo1_Pa1_Pd0_pUb1 by SGK" reversible="false">
        <listOfReactants>
          <speciesReference species="nucleus_Foxo1_Pa0_Pd0_pUb1"/>
        </listOfReactants>
        <listOfProducts>
          <speciesReference species="nucleus_Foxo1_Pa1_Pd0_pUb1"/>
        </listOfProducts>
        <listOfModifiers>
          <modifierSpeciesReference species="SGK"/>
        </listOfModifiers>
        <kineticLaw>
          <math xmlns="http://www.w3.org/1998/Math/MathML">
            <apply>
              <times/>
              <ci> nucleus_Foxo1_Pa0_Pd0_pUb1 </ci>
              <ci> SGK </ci>
              <ci> kkin </ci>
            </apply>
          </math>
          <listOfParameters>
            <parameter id="kkin" value="5e-05"/>
          </listOfParameters>
        </kineticLaw>
      </reaction>
      <reaction id="R51" name="conversion of dnabound_Foxo1_Pa0_Pd0_pUb1 to dnabound_Foxo1_Pa1_Pd0_pUb1 by SGK" reversible="false">
        <listOfReactants>
          <speciesReference species="dnabound_Foxo1_Pa0_Pd0_pUb1"/>
        </listOfReactants>
        <listOfProducts>
          <speciesReference species="dnabound_Foxo1_Pa1_Pd0_pUb1"/>
        </listOfProducts>
        <listOfModifiers>
          <modifierSpeciesReference species="SGK"/>
        </listOfModifiers>
        <kineticLaw>
          <math xmlns="http://www.w3.org/1998/Math/MathML">
            <apply>
              <times/>
              <ci> dnabound_Foxo1_Pa0_Pd0_pUb1 </ci>
              <ci> SGK </ci>
              <ci> kkin </ci>
            </apply>
          </math>
          <listOfParameters>
            <parameter id="kkin" value="5e-05"/>
          </listOfParameters>
        </kineticLaw>
      </reaction>
      <reaction id="R52" name="conversion of cytoplasm_Foxo1_Pa0_Pd1_pUb0 to cytoplasm_Foxo1_Pa1_Pd1_pUb0 by SGK" reversible="false">
        <listOfReactants>
          <speciesReference species="cytoplasm_Foxo1_Pa0_Pd1_pUb0"/>
        </listOfReactants>
        <listOfProducts>
          <speciesReference species="cytoplasm_Foxo1_Pa1_Pd1_pUb0"/>
        </listOfProducts>
        <listOfModifiers>
          <modifierSpeciesReference species="SGK"/>
        </listOfModifiers>
        <kineticLaw>
          <math xmlns="http://www.w3.org/1998/Math/MathML">
            <apply>
              <times/>
              <ci> cytoplasm_Foxo1_Pa0_Pd1_pUb0 </ci>
              <ci> SGK </ci>
              <ci> kkin </ci>
            </apply>
          </math>
          <listOfParameters>
            <parameter id="kkin" value="5e-05"/>
          </listOfParameters>
        </kineticLaw>
      </reaction>
      <reaction id="R53" name="conversion of nucleus_Foxo1_Pa0_Pd1_pUb0 to nucleus_Foxo1_Pa1_Pd1_pUb0 by SGK" reversible="false">
        <listOfReactants>
          <speciesReference species="nucleus_Foxo1_Pa0_Pd1_pUb0"/>
        </listOfReactants>
        <listOfProducts>
          <speciesReference species="nucleus_Foxo1_Pa1_Pd1_pUb0"/>
        </listOfProducts>
        <listOfModifiers>
          <modifierSpeciesReference species="SGK"/>
        </listOfModifiers>
        <kineticLaw>
          <math xmlns="http://www.w3.org/1998/Math/MathML">
            <apply>
              <times/>
              <ci> nucleus_Foxo1_Pa0_Pd1_pUb0 </ci>
              <ci> SGK </ci>
              <ci> kkin </ci>
            </apply>
          </math>
          <listOfParameters>
            <parameter id="kkin" value="5e-05"/>
          </listOfParameters>
        </kineticLaw>
      </reaction>
      <reaction id="R54" name="conversion of dnabound_Foxo1_Pa0_Pd1_pUb0 to dnabound_Foxo1_Pa1_Pd1_pUb0 by SGK" reversible="false">
        <listOfReactants>
          <speciesReference species="dnabound_Foxo1_Pa0_Pd1_pUb0"/>
        </listOfReactants>
        <listOfProducts>
          <speciesReference species="dnabound_Foxo1_Pa1_Pd1_pUb0"/>
        </listOfProducts>
        <listOfModifiers>
          <modifierSpeciesReference species="SGK"/>
        </listOfModifiers>
        <kineticLaw>
          <math xmlns="http://www.w3.org/1998/Math/MathML">
            <apply>
              <times/>
              <ci> dnabound_Foxo1_Pa0_Pd1_pUb0 </ci>
              <ci> SGK </ci>
              <ci> kkin </ci>
            </apply>
          </math>
          <listOfParameters>
            <parameter id="kkin" value="5e-05"/>
          </listOfParameters>
        </kineticLaw>
      </reaction>
      <reaction id="R55" name="conversion of cytoplasm_Foxo1_Pa0_Pd1_pUb1 to cytoplasm_Foxo1_Pa1_Pd1_pUb1 by SGK" reversible="false">
        <listOfReactants>
          <speciesReference species="cytoplasm_Foxo1_Pa0_Pd1_pUb1"/>
        </listOfReactants>
        <listOfProducts>
          <speciesReference species="cytoplasm_Foxo1_Pa1_Pd1_pUb1"/>
        </listOfProducts>
        <listOfModifiers>
          <modifierSpeciesReference species="SGK"/>
        </listOfModifiers>
        <kineticLaw>
          <math xmlns="http://www.w3.org/1998/Math/MathML">
            <apply>
              <times/>
              <ci> cytoplasm_Foxo1_Pa0_Pd1_pUb1 </ci>
              <ci> SGK </ci>
              <ci> kkin </ci>
            </apply>
          </math>
          <listOfParameters>
            <parameter id="kkin" value="5e-05"/>
          </listOfParameters>
        </kineticLaw>
      </reaction>
      <reaction id="R56" name="conversion of nucleus_Foxo1_Pa0_Pd1_pUb1 to nucleus_Foxo1_Pa1_Pd1_pUb1 by SGK" reversible="false">
        <listOfReactants>
          <speciesReference species="nucleus_Foxo1_Pa0_Pd1_pUb1"/>
        </listOfReactants>
        <listOfProducts>
          <speciesReference species="nucleus_Foxo1_Pa1_Pd1_pUb1"/>
        </listOfProducts>
        <listOfModifiers>
          <modifierSpeciesReference species="SGK"/>
        </listOfModifiers>
        <kineticLaw>
          <math xmlns="http://www.w3.org/1998/Math/MathML">
            <apply>
              <times/>
              <ci> nucleus_Foxo1_Pa0_Pd1_pUb1 </ci>
              <ci> SGK </ci>
              <ci> kkin </ci>
            </apply>
          </math>
          <listOfParameters>
            <parameter id="kkin" value="5e-05"/>
          </listOfParameters>
        </kineticLaw>
      </reaction>
      <reaction id="R57" name="conversion of dnabound_Foxo1_Pa0_Pd1_pUb1 to dnabound_Foxo1_Pa1_Pd1_pUb1 by SGK" reversible="false">
        <listOfReactants>
          <speciesReference species="dnabound_Foxo1_Pa0_Pd1_pUb1"/>
        </listOfReactants>
        <listOfProducts>
          <speciesReference species="dnabound_Foxo1_Pa1_Pd1_pUb1"/>
        </listOfProducts>
        <listOfModifiers>
          <modifierSpeciesReference species="SGK"/>
        </listOfModifiers>
        <kineticLaw>
          <math xmlns="http://www.w3.org/1998/Math/MathML">
            <apply>
              <times/>
              <ci> dnabound_Foxo1_Pa0_Pd1_pUb1 </ci>
              <ci> SGK </ci>
              <ci> kkin </ci>
            </apply>
          </math>
          <listOfParameters>
            <parameter id="kkin" value="5e-05"/>
          </listOfParameters>
        </kineticLaw>
      </reaction>
      <reaction id="R58" name="conversion of cytoplasm_Foxo1_Pa1_Pd0_pUb0 to cytoplasm_Foxo1_Pa0_Pd0_pUb0 by PP2A" reversible="false">
        <listOfReactants>
          <speciesReference species="cytoplasm_Foxo1_Pa1_Pd0_pUb0"/>
        </listOfReactants>
        <listOfProducts>
          <speciesReference species="cytoplasm_Foxo1_Pa0_Pd0_pUb0"/>
        </listOfProducts>
        <listOfModifiers>
          <modifierSpeciesReference species="PP2A"/>
        </listOfModifiers>
        <kineticLaw>
          <math xmlns="http://www.w3.org/1998/Math/MathML">
            <apply>
              <times/>
              <ci> cytoplasm_Foxo1_Pa1_Pd0_pUb0 </ci>
              <ci> PP2A </ci>
              <ci> kdephos </ci>
            </apply>
          </math>
          <listOfParameters>
            <parameter id="kdephos" value="5e-05"/>
          </listOfParameters>
        </kineticLaw>
      </reaction>
      <reaction id="R59" name="conversion of nucleus_Foxo1_Pa1_Pd0_pUb0 to nucleus_Foxo1_Pa0_Pd0_pUb0 by PP2A" reversible="false">
        <listOfReactants>
          <speciesReference species="nucleus_Foxo1_Pa1_Pd0_pUb0"/>
        </listOfReactants>
        <listOfProducts>
          <speciesReference species="nucleus_Foxo1_Pa0_Pd0_pUb0"/>
        </listOfProducts>
        <listOfModifiers>
          <modifierSpeciesReference species="PP2A"/>
        </listOfModifiers>
        <kineticLaw>
          <math xmlns="http://www.w3.org/1998/Math/MathML">
            <apply>
              <times/>
              <ci> nucleus_Foxo1_Pa1_Pd0_pUb0 </ci>
              <ci> PP2A </ci>
              <ci> kdephos </ci>
            </apply>
          </math>
          <listOfParameters>
            <parameter id="kdephos" value="5e-05"/>
          </listOfParameters>
        </kineticLaw>
      </reaction>
      <reaction id="R60" name="conversion of dnabound_Foxo1_Pa1_Pd0_pUb0 to dnabound_Foxo1_Pa0_Pd0_pUb0 by PP2A" reversible="false">
        <listOfReactants>
          <speciesReference species="dnabound_Foxo1_Pa1_Pd0_pUb0"/>
        </listOfReactants>
        <listOfProducts>
          <speciesReference species="dnabound_Foxo1_Pa0_Pd0_pUb0"/>
        </listOfProducts>
        <listOfModifiers>
          <modifierSpeciesReference species="PP2A"/>
        </listOfModifiers>
        <kineticLaw>
          <math xmlns="http://www.w3.org/1998/Math/MathML">
            <apply>
              <times/>
              <ci> dnabound_Foxo1_Pa1_Pd0_pUb0 </ci>
              <ci> PP2A </ci>
              <ci> kdephos </ci>
            </apply>
          </math>
          <listOfParameters>
            <parameter id="kdephos" value="5e-05"/>
          </listOfParameters>
        </kineticLaw>
      </reaction>
      <reaction id="R61" name="conversion of cytoplasm_Foxo1_Pa1_Pd0_pUb1 to cytoplasm_Foxo1_Pa0_Pd0_pUb1 by PP2A" reversible="false">
        <listOfReactants>
          <speciesReference species="cytoplasm_Foxo1_Pa1_Pd0_pUb1"/>
        </listOfReactants>
        <listOfProducts>
          <speciesReference species="cytoplasm_Foxo1_Pa0_Pd0_pUb1"/>
        </listOfProducts>
        <listOfModifiers>
          <modifierSpeciesReference species="PP2A"/>
        </listOfModifiers>
        <kineticLaw>
          <math xmlns="http://www.w3.org/1998/Math/MathML">
            <apply>
              <times/>
              <ci> cytoplasm_Foxo1_Pa1_Pd0_pUb1 </ci>
              <ci> PP2A </ci>
              <ci> kdephos </ci>
            </apply>
          </math>
          <listOfParameters>
            <parameter id="kdephos" value="5e-05"/>
          </listOfParameters>
        </kineticLaw>
      </reaction>
      <reaction id="R62" name="conversion of nucleus_Foxo1_Pa1_Pd0_pUb1 to nucleus_Foxo1_Pa0_Pd0_pUb1 by PP2A" reversible="false">
        <listOfReactants>
          <speciesReference species="nucleus_Foxo1_Pa1_Pd0_pUb1"/>
        </listOfReactants>
        <listOfProducts>
          <speciesReference species="nucleus_Foxo1_Pa0_Pd0_pUb1"/>
        </listOfProducts>
        <listOfModifiers>
          <modifierSpeciesReference species="PP2A"/>
        </listOfModifiers>
        <kineticLaw>
          <math xmlns="http://www.w3.org/1998/Math/MathML">
            <apply>
              <times/>
              <ci> nucleus_Foxo1_Pa1_Pd0_pUb1 </ci>
              <ci> PP2A </ci>
              <ci> kdephos </ci>
            </apply>
          </math>
          <listOfParameters>
            <parameter id="kdephos" value="5e-05"/>
          </listOfParameters>
        </kineticLaw>
      </reaction>
      <reaction id="R63" name="conversion of dnabound_Foxo1_Pa1_Pd0_pUb1 to dnabound_Foxo1_Pa0_Pd0_pUb1 by PP2A" reversible="false">
        <listOfReactants>
          <speciesReference species="dnabound_Foxo1_Pa1_Pd0_pUb1"/>
        </listOfReactants>
        <listOfProducts>
          <speciesReference species="dnabound_Foxo1_Pa0_Pd0_pUb1"/>
        </listOfProducts>
        <listOfModifiers>
          <modifierSpeciesReference species="PP2A"/>
        </listOfModifiers>
        <kineticLaw>
          <math xmlns="http://www.w3.org/1998/Math/MathML">
            <apply>
              <times/>
              <ci> dnabound_Foxo1_Pa1_Pd0_pUb1 </ci>
              <ci> PP2A </ci>
              <ci> kdephos </ci>
            </apply>
          </math>
          <listOfParameters>
            <parameter id="kdephos" value="5e-05"/>
          </listOfParameters>
        </kineticLaw>
      </reaction>
      <reaction id="R64" name="conversion of cytoplasm_Foxo1_Pa1_Pd1_pUb0 to cytoplasm_Foxo1_Pa0_Pd1_pUb0 by PP2A" reversible="false">
        <listOfReactants>
          <speciesReference species="cytoplasm_Foxo1_Pa1_Pd1_pUb0"/>
        </listOfReactants>
        <listOfProducts>
          <speciesReference species="cytoplasm_Foxo1_Pa0_Pd1_pUb0"/>
        </listOfProducts>
        <listOfModifiers>
          <modifierSpeciesReference species="PP2A"/>
        </listOfModifiers>
        <kineticLaw>
          <math xmlns="http://www.w3.org/1998/Math/MathML">
            <apply>
              <times/>
              <ci> cytoplasm_Foxo1_Pa1_Pd1_pUb0 </ci>
              <ci> PP2A </ci>
              <ci> kdephos </ci>
            </apply>
          </math>
          <listOfParameters>
            <parameter id="kdephos" value="5e-05"/>
          </listOfParameters>
        </kineticLaw>
      </reaction>
      <reaction id="R65" name="conversion of nucleus_Foxo1_Pa1_Pd1_pUb0 to nucleus_Foxo1_Pa0_Pd1_pUb0 by PP2A" reversible="false">
        <listOfReactants>
          <speciesReference species="nucleus_Foxo1_Pa1_Pd1_pUb0"/>
        </listOfReactants>
        <listOfProducts>
          <speciesReference species="nucleus_Foxo1_Pa0_Pd1_pUb0"/>
        </listOfProducts>
        <listOfModifiers>
          <modifierSpeciesReference species="PP2A"/>
        </listOfModifiers>
        <kineticLaw>
          <math xmlns="http://www.w3.org/1998/Math/MathML">
            <apply>
              <times/>
              <ci> nucleus_Foxo1_Pa1_Pd1_pUb0 </ci>
              <ci> PP2A </ci>
              <ci> kdephos </ci>
            </apply>
          </math>
          <listOfParameters>
            <parameter id="kdephos" value="5e-05"/>
          </listOfParameters>
        </kineticLaw>
      </reaction>
      <reaction id="R66" name="conversion of dnabound_Foxo1_Pa1_Pd1_pUb0 to dnabound_Foxo1_Pa0_Pd1_pUb0 by PP2A" reversible="false">
        <listOfReactants>
          <speciesReference species="dnabound_Foxo1_Pa1_Pd1_pUb0"/>
        </listOfReactants>
        <listOfProducts>
          <speciesReference species="dnabound_Foxo1_Pa0_Pd1_pUb0"/>
        </listOfProducts>
        <listOfModifiers>
          <modifierSpeciesReference species="PP2A"/>
        </listOfModifiers>
        <kineticLaw>
          <math xmlns="http://www.w3.org/1998/Math/MathML">
            <apply>
              <times/>
              <ci> dnabound_Foxo1_Pa1_Pd1_pUb0 </ci>
              <ci> PP2A </ci>
              <ci> kdephos </ci>
            </apply>
          </math>
          <listOfParameters>
            <parameter id="kdephos" value="5e-05"/>
          </listOfParameters>
        </kineticLaw>
      </reaction>
      <reaction id="R67" name="conversion of cytoplasm_Foxo1_Pa1_Pd1_pUb1 to cytoplasm_Foxo1_Pa0_Pd1_pUb1 by PP2A" reversible="false">
        <listOfReactants>
          <speciesReference species="cytoplasm_Foxo1_Pa1_Pd1_pUb1"/>
        </listOfReactants>
        <listOfProducts>
          <speciesReference species="cytoplasm_Foxo1_Pa0_Pd1_pUb1"/>
        </listOfProducts>
        <listOfModifiers>
          <modifierSpeciesReference species="PP2A"/>
        </listOfModifiers>
        <kineticLaw>
          <math xmlns="http://www.w3.org/1998/Math/MathML">
            <apply>
              <times/>
              <ci> cytoplasm_Foxo1_Pa1_Pd1_pUb1 </ci>
              <ci> PP2A </ci>
              <ci> kdephos </ci>
            </apply>
          </math>
          <listOfParameters>
            <parameter id="kdephos" value="5e-05"/>
          </listOfParameters>
        </kineticLaw>
      </reaction>
      <reaction id="R68" name="conversion of nucleus_Foxo1_Pa1_Pd1_pUb1 to nucleus_Foxo1_Pa0_Pd1_pUb1 by PP2A" reversible="false">
        <listOfReactants>
          <speciesReference species="nucleus_Foxo1_Pa1_Pd1_pUb1"/>
        </listOfReactants>
        <listOfProducts>
          <speciesReference species="nucleus_Foxo1_Pa0_Pd1_pUb1"/>
        </listOfProducts>
        <listOfModifiers>
          <modifierSpeciesReference species="PP2A"/>
        </listOfModifiers>
        <kineticLaw>
          <math xmlns="http://www.w3.org/1998/Math/MathML">
            <apply>
              <times/>
              <ci> nucleus_Foxo1_Pa1_Pd1_pUb1 </ci>
              <ci> PP2A </ci>
              <ci> kdephos </ci>
            </apply>
          </math>
          <listOfParameters>
            <parameter id="kdephos" value="5e-05"/>
          </listOfParameters>
        </kineticLaw>
      </reaction>
      <reaction id="R69" name="conversion of dnabound_Foxo1_Pa1_Pd1_pUb1 to dnabound_Foxo1_Pa0_Pd1_pUb1 by PP2A" reversible="false">
        <listOfReactants>
          <speciesReference species="dnabound_Foxo1_Pa1_Pd1_pUb1"/>
        </listOfReactants>
        <listOfProducts>
          <speciesReference species="dnabound_Foxo1_Pa0_Pd1_pUb1"/>
        </listOfProducts>
        <listOfModifiers>
          <modifierSpeciesReference species="PP2A"/>
        </listOfModifiers>
        <kineticLaw>
          <math xmlns="http://www.w3.org/1998/Math/MathML">
            <apply>
              <times/>
              <ci> dnabound_Foxo1_Pa1_Pd1_pUb1 </ci>
              <ci> PP2A </ci>
              <ci> kdephos </ci>
            </apply>
          </math>
          <listOfParameters>
            <parameter id="kdephos" value="5e-05"/>
          </listOfParameters>
        </kineticLaw>
      </reaction>
      <reaction id="R70" name="conversion of cytoplasm_Foxo1_Pa0_Pd0_pUb0 to cytoplasm_Foxo1_Pa0_Pd1_pUb0 by IKKb" reversible="false">
        <listOfReactants>
          <speciesReference species="cytoplasm_Foxo1_Pa0_Pd0_pUb0"/>
        </listOfReactants>
        <listOfProducts>
          <speciesReference species="cytoplasm_Foxo1_Pa0_Pd1_pUb0"/>
        </listOfProducts>
        <listOfModifiers>
          <modifierSpeciesReference species="IKKb"/>
        </listOfModifiers>
        <kineticLaw>
          <math xmlns="http://www.w3.org/1998/Math/MathML">
            <apply>
              <times/>
              <ci> cytoplasm_Foxo1_Pa0_Pd0_pUb0 </ci>
              <ci> IKKb </ci>
              <ci> kkin </ci>
            </apply>
          </math>
          <listOfParameters>
            <parameter id="kkin" value="5e-05"/>
          </listOfParameters>
        </kineticLaw>
      </reaction>
      <reaction id="R71" name="conversion of nucleus_Foxo1_Pa0_Pd0_pUb0 to nucleus_Foxo1_Pa0_Pd1_pUb0 by IKKb" reversible="false">
        <listOfReactants>
          <speciesReference species="nucleus_Foxo1_Pa0_Pd0_pUb0"/>
        </listOfReactants>
        <listOfProducts>
          <speciesReference species="nucleus_Foxo1_Pa0_Pd1_pUb0"/>
        </listOfProducts>
        <listOfModifiers>
          <modifierSpeciesReference species="IKKb"/>
        </listOfModifiers>
        <kineticLaw>
          <math xmlns="http://www.w3.org/1998/Math/MathML">
            <apply>
              <times/>
              <ci> nucleus_Foxo1_Pa0_Pd0_pUb0 </ci>
              <ci> IKKb </ci>
              <ci> kkin </ci>
            </apply>
          </math>
          <listOfParameters>
            <parameter id="kkin" value="5e-05"/>
          </listOfParameters>
        </kineticLaw>
      </reaction>
      <reaction id="R72" name="conversion of dnabound_Foxo1_Pa0_Pd0_pUb0 to dnabound_Foxo1_Pa0_Pd1_pUb0 by IKKb" reversible="false">
        <listOfReactants>
          <speciesReference species="dnabound_Foxo1_Pa0_Pd0_pUb0"/>
        </listOfReactants>
        <listOfProducts>
          <speciesReference species="dnabound_Foxo1_Pa0_Pd1_pUb0"/>
        </listOfProducts>
        <listOfModifiers>
          <modifierSpeciesReference species="IKKb"/>
        </listOfModifiers>
        <kineticLaw>
          <math xmlns="http://www.w3.org/1998/Math/MathML">
            <apply>
              <times/>
              <ci> dnabound_Foxo1_Pa0_Pd0_pUb0 </ci>
              <ci> IKKb </ci>
              <ci> kkin </ci>
            </apply>
          </math>
          <listOfParameters>
            <parameter id="kkin" value="5e-05"/>
          </listOfParameters>
        </kineticLaw>
      </reaction>
      <reaction id="R73" name="conversion of cytoplasm_Foxo1_Pa0_Pd0_pUb1 to cytoplasm_Foxo1_Pa0_Pd1_pUb1 by IKKb" reversible="false">
        <listOfReactants>
          <speciesReference species="cytoplasm_Foxo1_Pa0_Pd0_pUb1"/>
        </listOfReactants>
        <listOfProducts>
          <speciesReference species="cytoplasm_Foxo1_Pa0_Pd1_pUb1"/>
        </listOfProducts>
        <listOfModifiers>
          <modifierSpeciesReference species="IKKb"/>
        </listOfModifiers>
        <kineticLaw>
          <math xmlns="http://www.w3.org/1998/Math/MathML">
            <apply>
              <times/>
              <ci> cytoplasm_Foxo1_Pa0_Pd0_pUb1 </ci>
              <ci> IKKb </ci>
              <ci> kkin </ci>
            </apply>
          </math>
          <listOfParameters>
            <parameter id="kkin" value="5e-05"/>
          </listOfParameters>
        </kineticLaw>
      </reaction>
      <reaction id="R74" name="conversion of nucleus_Foxo1_Pa0_Pd0_pUb1 to nucleus_Foxo1_Pa0_Pd1_pUb1 by IKKb" reversible="false">
        <listOfReactants>
          <speciesReference species="nucleus_Foxo1_Pa0_Pd0_pUb1"/>
        </listOfReactants>
        <listOfProducts>
          <speciesReference species="nucleus_Foxo1_Pa0_Pd1_pUb1"/>
        </listOfProducts>
        <listOfModifiers>
          <modifierSpeciesReference species="IKKb"/>
        </listOfModifiers>
        <kineticLaw>
          <math xmlns="http://www.w3.org/1998/Math/MathML">
            <apply>
              <times/>
              <ci> nucleus_Foxo1_Pa0_Pd0_pUb1 </ci>
              <ci> IKKb </ci>
              <ci> kkin </ci>
            </apply>
          </math>
          <listOfParameters>
            <parameter id="kkin" value="5e-05"/>
          </listOfParameters>
        </kineticLaw>
      </reaction>
      <reaction id="R75" name="conversion of dnabound_Foxo1_Pa0_Pd0_pUb1 to dnabound_Foxo1_Pa0_Pd1_pUb1 by IKKb" reversible="false">
        <listOfReactants>
          <speciesReference species="dnabound_Foxo1_Pa0_Pd0_pUb1"/>
        </listOfReactants>
        <listOfProducts>
          <speciesReference species="dnabound_Foxo1_Pa0_Pd1_pUb1"/>
        </listOfProducts>
        <listOfModifiers>
          <modifierSpeciesReference species="IKKb"/>
        </listOfModifiers>
        <kineticLaw>
          <math xmlns="http://www.w3.org/1998/Math/MathML">
            <apply>
              <times/>
              <ci> dnabound_Foxo1_Pa0_Pd0_pUb1 </ci>
              <ci> IKKb </ci>
              <ci> kkin </ci>
            </apply>
          </math>
          <listOfParameters>
            <parameter id="kkin" value="5e-05"/>
          </listOfParameters>
        </kineticLaw>
      </reaction>
      <reaction id="R76" name="conversion of cytoplasm_Foxo1_Pa0_Pd1_pUb0 to cytoplasm_Foxo1_Pa0_Pd0_pUb0 by PP2A" reversible="false">
        <listOfReactants>
          <speciesReference species="cytoplasm_Foxo1_Pa0_Pd1_pUb0"/>
        </listOfReactants>
        <listOfProducts>
          <speciesReference species="cytoplasm_Foxo1_Pa0_Pd0_pUb0"/>
        </listOfProducts>
        <listOfModifiers>
          <modifierSpeciesReference species="PP2A"/>
        </listOfModifiers>
        <kineticLaw>
          <math xmlns="http://www.w3.org/1998/Math/MathML">
            <apply>
              <times/>
              <ci> cytoplasm_Foxo1_Pa0_Pd1_pUb0 </ci>
              <ci> PP2A </ci>
              <ci> kdephos </ci>
            </apply>
          </math>
          <listOfParameters>
            <parameter id="kdephos" value="5e-05"/>
          </listOfParameters>
        </kineticLaw>
      </reaction>
      <reaction id="R77" name="conversion of nucleus_Foxo1_Pa0_Pd1_pUb0 to nucleus_Foxo1_Pa0_Pd0_pUb0 by PP2A" reversible="false">
        <listOfReactants>
          <speciesReference species="nucleus_Foxo1_Pa0_Pd1_pUb0"/>
        </listOfReactants>
        <listOfProducts>
          <speciesReference species="nucleus_Foxo1_Pa0_Pd0_pUb0"/>
        </listOfProducts>
        <listOfModifiers>
          <modifierSpeciesReference species="PP2A"/>
        </listOfModifiers>
        <kineticLaw>
          <math xmlns="http://www.w3.org/1998/Math/MathML">
            <apply>
              <times/>
              <ci> nucleus_Foxo1_Pa0_Pd1_pUb0 </ci>
              <ci> PP2A </ci>
              <ci> kdephos </ci>
            </apply>
          </math>
          <listOfParameters>
            <parameter id="kdephos" value="5e-05"/>
          </listOfParameters>
        </kineticLaw>
      </reaction>
      <reaction id="R78" name="conversion of dnabound_Foxo1_Pa0_Pd1_pUb0 to dnabound_Foxo1_Pa0_Pd0_pUb0 by PP2A" reversible="false">
        <listOfReactants>
          <speciesReference species="dnabound_Foxo1_Pa0_Pd1_pUb0"/>
        </listOfReactants>
        <listOfProducts>
          <speciesReference species="dnabound_Foxo1_Pa0_Pd0_pUb0"/>
        </listOfProducts>
        <listOfModifiers>
          <modifierSpeciesReference species="PP2A"/>
        </listOfModifiers>
        <kineticLaw>
          <math xmlns="http://www.w3.org/1998/Math/MathML">
            <apply>
              <times/>
              <ci> dnabound_Foxo1_Pa0_Pd1_pUb0 </ci>
              <ci> PP2A </ci>
              <ci> kdephos </ci>
            </apply>
          </math>
          <listOfParameters>
            <parameter id="kdephos" value="5e-05"/>
          </listOfParameters>
        </kineticLaw>
      </reaction>
      <reaction id="R79" name="conversion of cytoplasm_Foxo1_Pa0_Pd1_pUb1 to cytoplasm_Foxo1_Pa0_Pd0_pUb1 by PP2A" reversible="false">
        <listOfReactants>
          <speciesReference species="cytoplasm_Foxo1_Pa0_Pd1_pUb1"/>
        </listOfReactants>
        <listOfProducts>
          <speciesReference species="cytoplasm_Foxo1_Pa0_Pd0_pUb1"/>
        </listOfProducts>
        <listOfModifiers>
          <modifierSpeciesReference species="PP2A"/>
        </listOfModifiers>
        <kineticLaw>
          <math xmlns="http://www.w3.org/1998/Math/MathML">
            <apply>
              <times/>
              <ci> cytoplasm_Foxo1_Pa0_Pd1_pUb1 </ci>
              <ci> PP2A </ci>
              <ci> kdephos </ci>
            </apply>
          </math>
          <listOfParameters>
            <parameter id="kdephos" value="5e-05"/>
          </listOfParameters>
        </kineticLaw>
      </reaction>
      <reaction id="R80" name="conversion of nucleus_Foxo1_Pa0_Pd1_pUb1 to nucleus_Foxo1_Pa0_Pd0_pUb1 by PP2A" reversible="false">
        <listOfReactants>
          <speciesReference species="nucleus_Foxo1_Pa0_Pd1_pUb1"/>
        </listOfReactants>
        <listOfProducts>
          <speciesReference species="nucleus_Foxo1_Pa0_Pd0_pUb1"/>
        </listOfProducts>
        <listOfModifiers>
          <modifierSpeciesReference species="PP2A"/>
        </listOfModifiers>
        <kineticLaw>
          <math xmlns="http://www.w3.org/1998/Math/MathML">
            <apply>
              <times/>
              <ci> nucleus_Foxo1_Pa0_Pd1_pUb1 </ci>
              <ci> PP2A </ci>
              <ci> kdephos </ci>
            </apply>
          </math>
          <listOfParameters>
            <parameter id="kdephos" value="5e-05"/>
          </listOfParameters>
        </kineticLaw>
      </reaction>
      <reaction id="R81" name="conversion of dnabound_Foxo1_Pa0_Pd1_pUb1 to dnabound_Foxo1_Pa0_Pd0_pUb1 by PP2A" reversible="false">
        <listOfReactants>
          <speciesReference species="dnabound_Foxo1_Pa0_Pd1_pUb1"/>
        </listOfReactants>
        <listOfProducts>
          <speciesReference species="dnabound_Foxo1_Pa0_Pd0_pUb1"/>
        </listOfProducts>
        <listOfModifiers>
          <modifierSpeciesReference species="PP2A"/>
        </listOfModifiers>
        <kineticLaw>
          <math xmlns="http://www.w3.org/1998/Math/MathML">
            <apply>
              <times/>
              <ci> dnabound_Foxo1_Pa0_Pd1_pUb1 </ci>
              <ci> PP2A </ci>
              <ci> kdephos </ci>
            </apply>
          </math>
          <listOfParameters>
            <parameter id="kdephos" value="5e-05"/>
          </listOfParameters>
        </kineticLaw>
      </reaction>
      <reaction id="R82" name="conversion of cytoplasm_Foxo1_Pa1_Pd0_pUb0 to cytoplasm_Foxo1_Pa1_Pd1_pUb0 by IKKb" reversible="false">
        <listOfReactants>
          <speciesReference species="cytoplasm_Foxo1_Pa1_Pd0_pUb0"/>
        </listOfReactants>
        <listOfProducts>
          <speciesReference species="cytoplasm_Foxo1_Pa1_Pd1_pUb0"/>
        </listOfProducts>
        <listOfModifiers>
          <modifierSpeciesReference species="IKKb"/>
        </listOfModifiers>
        <kineticLaw>
          <math xmlns="http://www.w3.org/1998/Math/MathML">
            <apply>
              <times/>
              <ci> cytoplasm_Foxo1_Pa1_Pd0_pUb0 </ci>
              <ci> IKKb </ci>
              <ci> kkin </ci>
            </apply>
          </math>
          <listOfParameters>
            <parameter id="kkin" value="5e-05"/>
          </listOfParameters>
        </kineticLaw>
      </reaction>
      <reaction id="R83" name="conversion of nucleus_Foxo1_Pa1_Pd0_pUb0 to nucleus_Foxo1_Pa1_Pd1_pUb0 by IKKb" reversible="false">
        <listOfReactants>
          <speciesReference species="nucleus_Foxo1_Pa1_Pd0_pUb0"/>
        </listOfReactants>
        <listOfProducts>
          <speciesReference species="nucleus_Foxo1_Pa1_Pd1_pUb0"/>
        </listOfProducts>
        <listOfModifiers>
          <modifierSpeciesReference species="IKKb"/>
        </listOfModifiers>
        <kineticLaw>
          <math xmlns="http://www.w3.org/1998/Math/MathML">
            <apply>
              <times/>
              <ci> nucleus_Foxo1_Pa1_Pd0_pUb0 </ci>
              <ci> IKKb </ci>
              <ci> kkin </ci>
            </apply>
          </math>
          <listOfParameters>
            <parameter id="kkin" value="5e-05"/>
          </listOfParameters>
        </kineticLaw>
      </reaction>
      <reaction id="R84" name="conversion of dnabound_Foxo1_Pa1_Pd0_pUb0 to dnabound_Foxo1_Pa1_Pd1_pUb0 by IKKb" reversible="false">
        <listOfReactants>
          <speciesReference species="dnabound_Foxo1_Pa1_Pd0_pUb0"/>
        </listOfReactants>
        <listOfProducts>
          <speciesReference species="dnabound_Foxo1_Pa1_Pd1_pUb0"/>
        </listOfProducts>
        <listOfModifiers>
          <modifierSpeciesReference species="IKKb"/>
        </listOfModifiers>
        <kineticLaw>
          <math xmlns="http://www.w3.org/1998/Math/MathML">
            <apply>
              <times/>
              <ci> dnabound_Foxo1_Pa1_Pd0_pUb0 </ci>
              <ci> IKKb </ci>
              <ci> kkin </ci>
            </apply>
          </math>
          <listOfParameters>
            <parameter id="kkin" value="5e-05"/>
          </listOfParameters>
        </kineticLaw>
      </reaction>
      <reaction id="R85" name="conversion of cytoplasm_Foxo1_Pa1_Pd0_pUb1 to cytoplasm_Foxo1_Pa1_Pd1_pUb1 by IKKb" reversible="false">
        <listOfReactants>
          <speciesReference species="cytoplasm_Foxo1_Pa1_Pd0_pUb1"/>
        </listOfReactants>
        <listOfProducts>
          <speciesReference species="cytoplasm_Foxo1_Pa1_Pd1_pUb1"/>
        </listOfProducts>
        <listOfModifiers>
          <modifierSpeciesReference species="IKKb"/>
        </listOfModifiers>
        <kineticLaw>
          <math xmlns="http://www.w3.org/1998/Math/MathML">
            <apply>
              <times/>
              <ci> cytoplasm_Foxo1_Pa1_Pd0_pUb1 </ci>
              <ci> IKKb </ci>
              <ci> kkin </ci>
            </apply>
          </math>
          <listOfParameters>
            <parameter id="kkin" value="5e-05"/>
          </listOfParameters>
        </kineticLaw>
      </reaction>
      <reaction id="R86" name="conversion of nucleus_Foxo1_Pa1_Pd0_pUb1 to nucleus_Foxo1_Pa1_Pd1_pUb1 by IKKb" reversible="false">
        <listOfReactants>
          <speciesReference species="nucleus_Foxo1_Pa1_Pd0_pUb1"/>
        </listOfReactants>
        <listOfProducts>
          <speciesReference species="nucleus_Foxo1_Pa1_Pd1_pUb1"/>
        </listOfProducts>
        <listOfModifiers>
          <modifierSpeciesReference species="IKKb"/>
        </listOfModifiers>
        <kineticLaw>
          <math xmlns="http://www.w3.org/1998/Math/MathML">
            <apply>
              <times/>
              <ci> nucleus_Foxo1_Pa1_Pd0_pUb1 </ci>
              <ci> IKKb </ci>
              <ci> kkin </ci>
            </apply>
          </math>
          <listOfParameters>
            <parameter id="kkin" value="5e-05"/>
          </listOfParameters>
        </kineticLaw>
      </reaction>
      <reaction id="R87" name="conversion of dnabound_Foxo1_Pa1_Pd0_pUb1 to dnabound_Foxo1_Pa1_Pd1_pUb1 by IKKb" reversible="false">
        <listOfReactants>
          <speciesReference species="dnabound_Foxo1_Pa1_Pd0_pUb1"/>
        </listOfReactants>
        <listOfProducts>
          <speciesReference species="dnabound_Foxo1_Pa1_Pd1_pUb1"/>
        </listOfProducts>
        <listOfModifiers>
          <modifierSpeciesReference species="IKKb"/>
        </listOfModifiers>
        <kineticLaw>
          <math xmlns="http://www.w3.org/1998/Math/MathML">
            <apply>
              <times/>
              <ci> dnabound_Foxo1_Pa1_Pd0_pUb1 </ci>
              <ci> IKKb </ci>
              <ci> kkin </ci>
            </apply>
          </math>
          <listOfParameters>
            <parameter id="kkin" value="5e-05"/>
          </listOfParameters>
        </kineticLaw>
      </reaction>
      <reaction id="R88" name="conversion of cytoplasm_Foxo1_Pa1_Pd1_pUb0 to cytoplasm_Foxo1_Pa1_Pd0_pUb0 by PP2A" reversible="false">
        <listOfReactants>
          <speciesReference species="cytoplasm_Foxo1_Pa1_Pd1_pUb0"/>
        </listOfReactants>
        <listOfProducts>
          <speciesReference species="cytoplasm_Foxo1_Pa1_Pd0_pUb0"/>
        </listOfProducts>
        <listOfModifiers>
          <modifierSpeciesReference species="PP2A"/>
        </listOfModifiers>
        <kineticLaw>
          <math xmlns="http://www.w3.org/1998/Math/MathML">
            <apply>
              <times/>
              <ci> cytoplasm_Foxo1_Pa1_Pd1_pUb0 </ci>
              <ci> PP2A </ci>
              <ci> kdephos </ci>
            </apply>
          </math>
          <listOfParameters>
            <parameter id="kdephos" value="5e-05"/>
          </listOfParameters>
        </kineticLaw>
      </reaction>
      <reaction id="R89" name="conversion of nucleus_Foxo1_Pa1_Pd1_pUb0 to nucleus_Foxo1_Pa1_Pd0_pUb0 by PP2A" reversible="false">
        <listOfReactants>
          <speciesReference species="nucleus_Foxo1_Pa1_Pd1_pUb0"/>
        </listOfReactants>
        <listOfProducts>
          <speciesReference species="nucleus_Foxo1_Pa1_Pd0_pUb0"/>
        </listOfProducts>
        <listOfModifiers>
          <modifierSpeciesReference species="PP2A"/>
        </listOfModifiers>
        <kineticLaw>
          <math xmlns="http://www.w3.org/1998/Math/MathML">
            <apply>
              <times/>
              <ci> nucleus_Foxo1_Pa1_Pd1_pUb0 </ci>
              <ci> PP2A </ci>
              <ci> kdephos </ci>
            </apply>
          </math>
          <listOfParameters>
            <parameter id="kdephos" value="5e-05"/>
          </listOfParameters>
        </kineticLaw>
      </reaction>
      <reaction id="R90" name="conversion of dnabound_Foxo1_Pa1_Pd1_pUb0 to dnabound_Foxo1_Pa1_Pd0_pUb0 by PP2A" reversible="false">
        <listOfReactants>
          <speciesReference species="dnabound_Foxo1_Pa1_Pd1_pUb0"/>
        </listOfReactants>
        <listOfProducts>
          <speciesReference species="dnabound_Foxo1_Pa1_Pd0_pUb0"/>
        </listOfProducts>
        <listOfModifiers>
          <modifierSpeciesReference species="PP2A"/>
        </listOfModifiers>
        <kineticLaw>
          <math xmlns="http://www.w3.org/1998/Math/MathML">
            <apply>
              <times/>
              <ci> dnabound_Foxo1_Pa1_Pd1_pUb0 </ci>
              <ci> PP2A </ci>
              <ci> kdephos </ci>
            </apply>
          </math>
          <listOfParameters>
            <parameter id="kdephos" value="5e-05"/>
          </listOfParameters>
        </kineticLaw>
      </reaction>
      <reaction id="R91" name="conversion of cytoplasm_Foxo1_Pa1_Pd1_pUb1 to cytoplasm_Foxo1_Pa1_Pd0_pUb1 by PP2A" reversible="false">
        <listOfReactants>
          <speciesReference species="cytoplasm_Foxo1_Pa1_Pd1_pUb1"/>
        </listOfReactants>
        <listOfProducts>
          <speciesReference species="cytoplasm_Foxo1_Pa1_Pd0_pUb1"/>
        </listOfProducts>
        <listOfModifiers>
          <modifierSpeciesReference species="PP2A"/>
        </listOfModifiers>
        <kineticLaw>
          <math xmlns="http://www.w3.org/1998/Math/MathML">
            <apply>
              <times/>
              <ci> cytoplasm_Foxo1_Pa1_Pd1_pUb1 </ci>
              <ci> PP2A </ci>
              <ci> kdephos </ci>
            </apply>
          </math>
          <listOfParameters>
            <parameter id="kdephos" value="5e-05"/>
          </listOfParameters>
        </kineticLaw>
      </reaction>
      <reaction id="R92" name="conversion of nucleus_Foxo1_Pa1_Pd1_pUb1 to nucleus_Foxo1_Pa1_Pd0_pUb1 by PP2A" reversible="false">
        <listOfReactants>
          <speciesReference species="nucleus_Foxo1_Pa1_Pd1_pUb1"/>
        </listOfReactants>
        <listOfProducts>
          <speciesReference species="nucleus_Foxo1_Pa1_Pd0_pUb1"/>
        </listOfProducts>
        <listOfModifiers>
          <modifierSpeciesReference species="PP2A"/>
        </listOfModifiers>
        <kineticLaw>
          <math xmlns="http://www.w3.org/1998/Math/MathML">
            <apply>
              <times/>
              <ci> nucleus_Foxo1_Pa1_Pd1_pUb1 </ci>
              <ci> PP2A </ci>
              <ci> kdephos </ci>
            </apply>
          </math>
          <listOfParameters>
            <parameter id="kdephos" value="5e-05"/>
          </listOfParameters>
        </kineticLaw>
      </reaction>
      <reaction id="R93" name="conversion of dnabound_Foxo1_Pa1_Pd1_pUb1 to dnabound_Foxo1_Pa1_Pd0_pUb1 by PP2A" reversible="false">
        <listOfReactants>
          <speciesReference species="dnabound_Foxo1_Pa1_Pd1_pUb1"/>
        </listOfReactants>
        <listOfProducts>
          <speciesReference species="dnabound_Foxo1_Pa1_Pd0_pUb1"/>
        </listOfProducts>
        <listOfModifiers>
          <modifierSpeciesReference species="PP2A"/>
        </listOfModifiers>
        <kineticLaw>
          <math xmlns="http://www.w3.org/1998/Math/MathML">
            <apply>
              <times/>
              <ci> dnabound_Foxo1_Pa1_Pd1_pUb1 </ci>
              <ci> PP2A </ci>
              <ci> kdephos </ci>
            </apply>
          </math>
          <listOfParameters>
            <parameter id="kdephos" value="5e-05"/>
          </listOfParameters>
        </kineticLaw>
      </reaction>
      <reaction id="R94" name="conversion of cytoplasm_Foxo1_Pa0_Pd0_pUb0 to cytoplasm_Foxo1_Pa0_Pd0_pUb1 by SCF" reversible="false">
        <listOfReactants>
          <speciesReference species="cytoplasm_Foxo1_Pa0_Pd0_pUb0"/>
        </listOfReactants>
        <listOfProducts>
          <speciesReference species="cytoplasm_Foxo1_Pa0_Pd0_pUb1"/>
        </listOfProducts>
        <listOfModifiers>
          <modifierSpeciesReference species="SCF"/>
        </listOfModifiers>
        <kineticLaw>
          <math xmlns="http://www.w3.org/1998/Math/MathML">
            <apply>
              <times/>
              <ci> cytoplasm_Foxo1_Pa0_Pd0_pUb0 </ci>
              <ci> SCF </ci>
              <ci> kub </ci>
            </apply>
          </math>
          <listOfParameters>
            <parameter id="kub" value="1e-06"/>
          </listOfParameters>
        </kineticLaw>
      </reaction>
      <reaction id="R95" name="conversion of nucleus_Foxo1_Pa0_Pd0_pUb0 to nucleus_Foxo1_Pa0_Pd0_pUb1 by SCF" reversible="false">
        <listOfReactants>
          <speciesReference species="nucleus_Foxo1_Pa0_Pd0_pUb0"/>
        </listOfReactants>
        <listOfProducts>
          <speciesReference species="nucleus_Foxo1_Pa0_Pd0_pUb1"/>
        </listOfProducts>
        <listOfModifiers>
          <modifierSpeciesReference species="SCF"/>
        </listOfModifiers>
        <kineticLaw>
          <math xmlns="http://www.w3.org/1998/Math/MathML">
            <apply>
              <times/>
              <ci> nucleus_Foxo1_Pa0_Pd0_pUb0 </ci>
              <ci> SCF </ci>
              <ci> kub </ci>
            </apply>
          </math>
          <listOfParameters>
            <parameter id="kub" value="1e-06"/>
          </listOfParameters>
        </kineticLaw>
      </reaction>
      <reaction id="R96" name="conversion of dnabound_Foxo1_Pa0_Pd0_pUb0 to dnabound_Foxo1_Pa0_Pd0_pUb1 by SCF" reversible="false">
        <listOfReactants>
          <speciesReference species="dnabound_Foxo1_Pa0_Pd0_pUb0"/>
        </listOfReactants>
        <listOfProducts>
          <speciesReference species="dnabound_Foxo1_Pa0_Pd0_pUb1"/>
        </listOfProducts>
        <listOfModifiers>
          <modifierSpeciesReference species="SCF"/>
        </listOfModifiers>
        <kineticLaw>
          <math xmlns="http://www.w3.org/1998/Math/MathML">
            <apply>
              <times/>
              <ci> dnabound_Foxo1_Pa0_Pd0_pUb0 </ci>
              <ci> SCF </ci>
              <ci> kub </ci>
            </apply>
          </math>
          <listOfParameters>
            <parameter id="kub" value="1e-06"/>
          </listOfParameters>
        </kineticLaw>
      </reaction>
      <reaction id="R97" name="conversion of cytoplasm_Foxo1_Pa0_Pd1_pUb0 to cytoplasm_Foxo1_Pa0_Pd1_pUb1 by SCF" reversible="false">
        <listOfReactants>
          <speciesReference species="cytoplasm_Foxo1_Pa0_Pd1_pUb0"/>
        </listOfReactants>
        <listOfProducts>
          <speciesReference species="cytoplasm_Foxo1_Pa0_Pd1_pUb1"/>
        </listOfProducts>
        <listOfModifiers>
          <modifierSpeciesReference species="SCF"/>
        </listOfModifiers>
        <kineticLaw>
          <math xmlns="http://www.w3.org/1998/Math/MathML">
            <apply>
              <times/>
              <ci> cytoplasm_Foxo1_Pa0_Pd1_pUb0 </ci>
              <ci> SCF </ci>
              <ci> kub </ci>
            </apply>
          </math>
          <listOfParameters>
            <parameter id="kub" value="2.2e-05"/>
          </listOfParameters>
        </kineticLaw>
      </reaction>
      <reaction id="R98" name="conversion of nucleus_Foxo1_Pa0_Pd1_pUb0 to nucleus_Foxo1_Pa0_Pd1_pUb1 by SCF" reversible="false">
        <listOfReactants>
          <speciesReference species="nucleus_Foxo1_Pa0_Pd1_pUb0"/>
        </listOfReactants>
        <listOfProducts>
          <speciesReference species="nucleus_Foxo1_Pa0_Pd1_pUb1"/>
        </listOfProducts>
        <listOfModifiers>
          <modifierSpeciesReference species="SCF"/>
        </listOfModifiers>
        <kineticLaw>
          <math xmlns="http://www.w3.org/1998/Math/MathML">
            <apply>
              <times/>
              <ci> nucleus_Foxo1_Pa0_Pd1_pUb0 </ci>
              <ci> SCF </ci>
              <ci> kub </ci>
            </apply>
          </math>
          <listOfParameters>
            <parameter id="kub" value="2.2e-05"/>
          </listOfParameters>
        </kineticLaw>
      </reaction>
      <reaction id="R99" name="conversion of dnabound_Foxo1_Pa0_Pd1_pUb0 to dnabound_Foxo1_Pa0_Pd1_pUb1 by SCF" reversible="false">
        <listOfReactants>
          <speciesReference species="dnabound_Foxo1_Pa0_Pd1_pUb0"/>
        </listOfReactants>
        <listOfProducts>
          <speciesReference species="dnabound_Foxo1_Pa0_Pd1_pUb1"/>
        </listOfProducts>
        <listOfModifiers>
          <modifierSpeciesReference species="SCF"/>
        </listOfModifiers>
        <kineticLaw>
          <math xmlns="http://www.w3.org/1998/Math/MathML">
            <apply>
              <times/>
              <ci> dnabound_Foxo1_Pa0_Pd1_pUb0 </ci>
              <ci> SCF </ci>
              <ci> kub </ci>
            </apply>
          </math>
          <listOfParameters>
            <parameter id="kub" value="2.2e-05"/>
          </listOfParameters>
        </kineticLaw>
      </reaction>
      <reaction id="R100" name="conversion of cytoplasm_Foxo1_Pa1_Pd0_pUb0 to cytoplasm_Foxo1_Pa1_Pd0_pUb1 by SCF" reversible="false">
        <listOfReactants>
          <speciesReference species="cytoplasm_Foxo1_Pa1_Pd0_pUb0"/>
        </listOfReactants>
        <listOfProducts>
          <speciesReference species="cytoplasm_Foxo1_Pa1_Pd0_pUb1"/>
        </listOfProducts>
        <listOfModifiers>
          <modifierSpeciesReference species="SCF"/>
        </listOfModifiers>
        <kineticLaw>
          <math xmlns="http://www.w3.org/1998/Math/MathML">
            <apply>
              <times/>
              <ci> cytoplasm_Foxo1_Pa1_Pd0_pUb0 </ci>
              <ci> SCF </ci>
              <ci> kub </ci>
            </apply>
          </math>
          <listOfParameters>
            <parameter id="kub" value="3e-06"/>
          </listOfParameters>
        </kineticLaw>
      </reaction>
      <reaction id="R101" name="conversion of nucleus_Foxo1_Pa1_Pd0_pUb0 to nucleus_Foxo1_Pa1_Pd0_pUb1 by SCF" reversible="false">
        <listOfReactants>
          <speciesReference species="nucleus_Foxo1_Pa1_Pd0_pUb0"/>
        </listOfReactants>
        <listOfProducts>
          <speciesReference species="nucleus_Foxo1_Pa1_Pd0_pUb1"/>
        </listOfProducts>
        <listOfModifiers>
          <modifierSpeciesReference species="SCF"/>
        </listOfModifiers>
        <kineticLaw>
          <math xmlns="http://www.w3.org/1998/Math/MathML">
            <apply>
              <times/>
              <ci> nucleus_Foxo1_Pa1_Pd0_pUb0 </ci>
              <ci> SCF </ci>
              <ci> kub </ci>
            </apply>
          </math>
          <listOfParameters>
            <parameter id="kub" value="3e-06"/>
          </listOfParameters>
        </kineticLaw>
      </reaction>
      <reaction id="R102" name="conversion of dnabound_Foxo1_Pa1_Pd0_pUb0 to dnabound_Foxo1_Pa1_Pd0_pUb1 by SCF" reversible="false">
        <listOfReactants>
          <speciesReference species="dnabound_Foxo1_Pa1_Pd0_pUb0"/>
        </listOfReactants>
        <listOfProducts>
          <speciesReference species="dnabound_Foxo1_Pa1_Pd0_pUb1"/>
        </listOfProducts>
        <listOfModifiers>
          <modifierSpeciesReference species="SCF"/>
        </listOfModifiers>
        <kineticLaw>
          <math xmlns="http://www.w3.org/1998/Math/MathML">
            <apply>
              <times/>
              <ci> dnabound_Foxo1_Pa1_Pd0_pUb0 </ci>
              <ci> SCF </ci>
              <ci> kub </ci>
            </apply>
          </math>
          <listOfParameters>
            <parameter id="kub" value="3e-06"/>
          </listOfParameters>
        </kineticLaw>
      </reaction>
      <reaction id="R103" name="conversion of cytoplasm_Foxo1_Pa1_Pd1_pUb0 to cytoplasm_Foxo1_Pa1_Pd1_pUb1 by SCF" reversible="false">
        <listOfReactants>
          <speciesReference species="cytoplasm_Foxo1_Pa1_Pd1_pUb0"/>
        </listOfReactants>
        <listOfProducts>
          <speciesReference species="cytoplasm_Foxo1_Pa1_Pd1_pUb1"/>
        </listOfProducts>
        <listOfModifiers>
          <modifierSpeciesReference species="SCF"/>
        </listOfModifiers>
        <kineticLaw>
          <math xmlns="http://www.w3.org/1998/Math/MathML">
            <apply>
              <times/>
              <ci> cytoplasm_Foxo1_Pa1_Pd1_pUb0 </ci>
              <ci> SCF </ci>
              <ci> kub </ci>
            </apply>
          </math>
          <listOfParameters>
            <parameter id="kub" value="6.6e-05"/>
          </listOfParameters>
        </kineticLaw>
      </reaction>
      <reaction id="R104" name="conversion of nucleus_Foxo1_Pa1_Pd1_pUb0 to nucleus_Foxo1_Pa1_Pd1_pUb1 by SCF" reversible="false">
        <listOfReactants>
          <speciesReference species="nucleus_Foxo1_Pa1_Pd1_pUb0"/>
        </listOfReactants>
        <listOfProducts>
          <speciesReference species="nucleus_Foxo1_Pa1_Pd1_pUb1"/>
        </listOfProducts>
        <listOfModifiers>
          <modifierSpeciesReference species="SCF"/>
        </listOfModifiers>
        <kineticLaw>
          <math xmlns="http://www.w3.org/1998/Math/MathML">
            <apply>
              <times/>
              <ci> nucleus_Foxo1_Pa1_Pd1_pUb0 </ci>
              <ci> SCF </ci>
              <ci> kub </ci>
            </apply>
          </math>
          <listOfParameters>
            <parameter id="kub" value="6.6e-05"/>
          </listOfParameters>
        </kineticLaw>
      </reaction>
      <reaction id="R105" name="conversion of dnabound_Foxo1_Pa1_Pd1_pUb0 to dnabound_Foxo1_Pa1_Pd1_pUb1 by SCF" reversible="false">
        <listOfReactants>
          <speciesReference species="dnabound_Foxo1_Pa1_Pd1_pUb0"/>
        </listOfReactants>
        <listOfProducts>
          <speciesReference species="dnabound_Foxo1_Pa1_Pd1_pUb1"/>
        </listOfProducts>
        <listOfModifiers>
          <modifierSpeciesReference species="SCF"/>
        </listOfModifiers>
        <kineticLaw>
          <math xmlns="http://www.w3.org/1998/Math/MathML">
            <apply>
              <times/>
              <ci> dnabound_Foxo1_Pa1_Pd1_pUb0 </ci>
              <ci> SCF </ci>
              <ci> kub </ci>
            </apply>
          </math>
          <listOfParameters>
            <parameter id="kub" value="6.6e-05"/>
          </listOfParameters>
        </kineticLaw>
      </reaction>
      <reaction id="R106" name="degradation of cytoplasm_Foxo1_Pa0_Pd0_pUb1" reversible="false">
        <listOfReactants>
          <speciesReference species="cytoplasm_Foxo1_Pa0_Pd0_pUb1"/>
        </listOfReactants>
        <listOfProducts>
          <speciesReference species="degr_Foxo1"/>
        </listOfProducts>
        <listOfModifiers>
          <modifierSpeciesReference species="Proteasome"/>
        </listOfModifiers>
        <kineticLaw>
          <math xmlns="http://www.w3.org/1998/Math/MathML">
            <apply>
              <times/>
              <ci> cytoplasm_Foxo1_Pa0_Pd0_pUb1 </ci>
              <ci> Proteasome </ci>
              <ci> kdeg </ci>
            </apply>
          </math>
          <listOfParameters>
            <parameter id="kdeg" value="0.0001"/>
          </listOfParameters>
        </kineticLaw>
      </reaction>
      <reaction id="R107" name="degradation of cytoplasm_Foxo1_Pa0_Pd1_pUb1" reversible="false">
        <listOfReactants>
          <speciesReference species="cytoplasm_Foxo1_Pa0_Pd1_pUb1"/>
        </listOfReactants>
        <listOfProducts>
          <speciesReference species="degr_Foxo1"/>
        </listOfProducts>
        <listOfModifiers>
          <modifierSpeciesReference species="Proteasome"/>
        </listOfModifiers>
        <kineticLaw>
          <math xmlns="http://www.w3.org/1998/Math/MathML">
            <apply>
              <times/>
              <ci> cytoplasm_Foxo1_Pa0_Pd1_pUb1 </ci>
              <ci> Proteasome </ci>
              <ci> kdeg </ci>
            </apply>
          </math>
          <listOfParameters>
            <parameter id="kdeg" value="0.0001"/>
          </listOfParameters>
        </kineticLaw>
      </reaction>
      <reaction id="R108" name="degradation of cytoplasm_Foxo1_Pa1_Pd0_pUb1" reversible="false">
        <listOfReactants>
          <speciesReference species="cytoplasm_Foxo1_Pa1_Pd0_pUb1"/>
        </listOfReactants>
        <listOfProducts>
          <speciesReference species="degr_Foxo1"/>
        </listOfProducts>
        <listOfModifiers>
          <modifierSpeciesReference species="Proteasome"/>
        </listOfModifiers>
        <kineticLaw>
          <math xmlns="http://www.w3.org/1998/Math/MathML">
            <apply>
              <times/>
              <ci> cytoplasm_Foxo1_Pa1_Pd0_pUb1 </ci>
              <ci> Proteasome </ci>
              <ci> kdeg </ci>
            </apply>
          </math>
          <listOfParameters>
            <parameter id="kdeg" value="0.0001"/>
          </listOfParameters>
        </kineticLaw>
      </reaction>
      <reaction id="R109" name="degradation of cytoplasm_Foxo1_Pa1_Pd1_pUb1" reversible="false">
        <listOfReactants>
          <speciesReference species="cytoplasm_Foxo1_Pa1_Pd1_pUb1"/>
        </listOfReactants>
        <listOfProducts>
          <speciesReference species="degr_Foxo1"/>
        </listOfProducts>
        <listOfModifiers>
          <modifierSpeciesReference species="Proteasome"/>
        </listOfModifiers>
        <kineticLaw>
          <math xmlns="http://www.w3.org/1998/Math/MathML">
            <apply>
              <times/>
              <ci> cytoplasm_Foxo1_Pa1_Pd1_pUb1 </ci>
              <ci> Proteasome </ci>
              <ci> kdeg </ci>
            </apply>
          </math>
          <listOfParameters>
            <parameter id="kdeg" value="0.0001"/>
          </listOfParameters>
        </kineticLaw>
      </reaction>
      <reaction id="R110" name="transcription of inr by dnabound_Foxo1_Pa0_Pd0_pUb0" reversible="false">
        <listOfReactants>
          <speciesReference species="null"/>
        </listOfReactants>
        <listOfProducts>
          <speciesReference species="nucleus_RNA_Inr"/>
        </listOfProducts>
        <listOfModifiers>
          <modifierSpeciesReference species="dnabound_Foxo1_Pa0_Pd0_pUb0"/>
        </listOfModifiers>
        <kineticLaw>
          <math xmlns="http://www.w3.org/1998/Math/MathML">
            <apply>
              <times/>
              <ci> dnabound_Foxo1_Pa0_Pd0_pUb0 </ci>
              <ci> ktranscr </ci>
            </apply>
          </math>
          <listOfParameters>
            <parameter id="ktranscr" value="0.3"/>
          </listOfParameters>
        </kineticLaw>
      </reaction>
      <reaction id="R111" name="transcription of sod2 by dnabound_Foxo1_Pa0_Pd0_pUb0" reversible="false">
        <listOfReactants>
          <speciesReference species="null"/>
        </listOfReactants>
        <listOfProducts>
          <speciesReference species="nucleus_RNA_Sod2"/>
        </listOfProducts>
        <listOfModifiers>
          <modifierSpeciesReference species="dnabound_Foxo1_Pa0_Pd0_pUb0"/>
        </listOfModifiers>
        <kineticLaw>
          <math xmlns="http://www.w3.org/1998/Math/MathML">
            <apply>
              <times/>
              <ci> dnabound_Foxo1_Pa0_Pd0_pUb0 </ci>
              <ci> ktranscr </ci>
            </apply>
          </math>
          <listOfParameters>
            <parameter id="ktranscr" value="0.3"/>
          </listOfParameters>
        </kineticLaw>
      </reaction>
      <reaction id="R112" name="transcription of inr by dnabound_Foxo1_Pa0_Pd0_pUb1" reversible="false">
        <listOfReactants>
          <speciesReference species="null"/>
        </listOfReactants>
        <listOfProducts>
          <speciesReference species="nucleus_RNA_Inr"/>
        </listOfProducts>
        <listOfModifiers>
          <modifierSpeciesReference species="dnabound_Foxo1_Pa0_Pd0_pUb1"/>
        </listOfModifiers>
        <kineticLaw>
          <math xmlns="http://www.w3.org/1998/Math/MathML">
            <apply>
              <times/>
              <ci> dnabound_Foxo1_Pa0_Pd0_pUb1 </ci>
              <ci> ktranscr </ci>
            </apply>
          </math>
          <listOfParameters>
            <parameter id="ktranscr" value="0.3"/>
          </listOfParameters>
        </kineticLaw>
      </reaction>
      <reaction id="R113" name="transcription of sod2 by dnabound_Foxo1_Pa0_Pd0_pUb1" reversible="false">
        <listOfReactants>
          <speciesReference species="null"/>
        </listOfReactants>
        <listOfProducts>
          <speciesReference species="nucleus_RNA_Sod2"/>
        </listOfProducts>
        <listOfModifiers>
          <modifierSpeciesReference species="dnabound_Foxo1_Pa0_Pd0_pUb1"/>
        </listOfModifiers>
        <kineticLaw>
          <math xmlns="http://www.w3.org/1998/Math/MathML">
            <apply>
              <times/>
              <ci> dnabound_Foxo1_Pa0_Pd0_pUb1 </ci>
              <ci> ktranscr </ci>
            </apply>
          </math>
          <listOfParameters>
            <parameter id="ktranscr" value="0.3"/>
          </listOfParameters>
        </kineticLaw>
      </reaction>
      <reaction id="R114" name="transcription of inr by dnabound_Foxo1_Pa0_Pd1_pUb0" reversible="false">
        <listOfReactants>
          <speciesReference species="null"/>
        </listOfReactants>
        <listOfProducts>
          <speciesReference species="nucleus_RNA_Inr"/>
        </listOfProducts>
        <listOfModifiers>
          <modifierSpeciesReference species="dnabound_Foxo1_Pa0_Pd1_pUb0"/>
        </listOfModifiers>
        <kineticLaw>
          <math xmlns="http://www.w3.org/1998/Math/MathML">
            <apply>
              <times/>
              <ci> dnabound_Foxo1_Pa0_Pd1_pUb0 </ci>
              <ci> ktranscr </ci>
            </apply>
          </math>
          <listOfParameters>
            <parameter id="ktranscr" value="0.3"/>
          </listOfParameters>
        </kineticLaw>
      </reaction>
      <reaction id="R115" name="transcription of sod2 by dnabound_Foxo1_Pa0_Pd1_pUb0" reversible="false">
        <listOfReactants>
          <speciesReference species="null"/>
        </listOfReactants>
        <listOfProducts>
          <speciesReference species="nucleus_RNA_Sod2"/>
        </listOfProducts>
        <listOfModifiers>
          <modifierSpeciesReference species="dnabound_Foxo1_Pa0_Pd1_pUb0"/>
        </listOfModifiers>
        <kineticLaw>
          <math xmlns="http://www.w3.org/1998/Math/MathML">
            <apply>
              <times/>
              <ci> dnabound_Foxo1_Pa0_Pd1_pUb0 </ci>
              <ci> ktranscr </ci>
            </apply>
          </math>
          <listOfParameters>
            <parameter id="ktranscr" value="0.3"/>
          </listOfParameters>
        </kineticLaw>
      </reaction>
      <reaction id="R116" name="transcription of inr by dnabound_Foxo1_Pa0_Pd1_pUb1" reversible="false">
        <listOfReactants>
          <speciesReference species="null"/>
        </listOfReactants>
        <listOfProducts>
          <speciesReference species="nucleus_RNA_Inr"/>
        </listOfProducts>
        <listOfModifiers>
          <modifierSpeciesReference species="dnabound_Foxo1_Pa0_Pd1_pUb1"/>
        </listOfModifiers>
        <kineticLaw>
          <math xmlns="http://www.w3.org/1998/Math/MathML">
            <apply>
              <times/>
              <ci> dnabound_Foxo1_Pa0_Pd1_pUb1 </ci>
              <ci> ktranscr </ci>
            </apply>
          </math>
          <listOfParameters>
            <parameter id="ktranscr" value="0.3"/>
          </listOfParameters>
        </kineticLaw>
      </reaction>
      <reaction id="R117" name="transcription of sod2 by dnabound_Foxo1_Pa0_Pd1_pUb1" reversible="false">
        <listOfReactants>
          <speciesReference species="null"/>
        </listOfReactants>
        <listOfProducts>
          <speciesReference species="nucleus_RNA_Sod2"/>
        </listOfProducts>
        <listOfModifiers>
          <modifierSpeciesReference species="dnabound_Foxo1_Pa0_Pd1_pUb1"/>
        </listOfModifiers>
        <kineticLaw>
          <math xmlns="http://www.w3.org/1998/Math/MathML">
            <apply>
              <times/>
              <ci> dnabound_Foxo1_Pa0_Pd1_pUb1 </ci>
              <ci> ktranscr </ci>
            </apply>
          </math>
          <listOfParameters>
            <parameter id="ktranscr" value="0.3"/>
          </listOfParameters>
        </kineticLaw>
      </reaction>
      <reaction id="R118" name="transcription of inr by dnabound_Foxo1_Pa1_Pd0_pUb0" reversible="false">
        <listOfReactants>
          <speciesReference species="null"/>
        </listOfReactants>
        <listOfProducts>
          <speciesReference species="nucleus_RNA_Inr"/>
        </listOfProducts>
        <listOfModifiers>
          <modifierSpeciesReference species="dnabound_Foxo1_Pa1_Pd0_pUb0"/>
        </listOfModifiers>
        <kineticLaw>
          <math xmlns="http://www.w3.org/1998/Math/MathML">
            <apply>
              <times/>
              <ci> dnabound_Foxo1_Pa1_Pd0_pUb0 </ci>
              <ci> ktranscr </ci>
            </apply>
          </math>
          <listOfParameters>
            <parameter id="ktranscr" value="0.3"/>
          </listOfParameters>
        </kineticLaw>
      </reaction>
      <reaction id="R119" name="transcription of sod2 by dnabound_Foxo1_Pa1_Pd0_pUb0" reversible="false">
        <listOfReactants>
          <speciesReference species="null"/>
        </listOfReactants>
        <listOfProducts>
          <speciesReference species="nucleus_RNA_Sod2"/>
        </listOfProducts>
        <listOfModifiers>
          <modifierSpeciesReference species="dnabound_Foxo1_Pa1_Pd0_pUb0"/>
        </listOfModifiers>
        <kineticLaw>
          <math xmlns="http://www.w3.org/1998/Math/MathML">
            <apply>
              <times/>
              <ci> dnabound_Foxo1_Pa1_Pd0_pUb0 </ci>
              <ci> ktranscr </ci>
            </apply>
          </math>
          <listOfParameters>
            <parameter id="ktranscr" value="0.3"/>
          </listOfParameters>
        </kineticLaw>
      </reaction>
      <reaction id="R120" name="transcription of inr by dnabound_Foxo1_Pa1_Pd0_pUb1" reversible="false">
        <listOfReactants>
          <speciesReference species="null"/>
        </listOfReactants>
        <listOfProducts>
          <speciesReference species="nucleus_RNA_Inr"/>
        </listOfProducts>
        <listOfModifiers>
          <modifierSpeciesReference species="dnabound_Foxo1_Pa1_Pd0_pUb1"/>
        </listOfModifiers>
        <kineticLaw>
          <math xmlns="http://www.w3.org/1998/Math/MathML">
            <apply>
              <times/>
              <ci> dnabound_Foxo1_Pa1_Pd0_pUb1 </ci>
              <ci> ktranscr </ci>
            </apply>
          </math>
          <listOfParameters>
            <parameter id="ktranscr" value="0.3"/>
          </listOfParameters>
        </kineticLaw>
      </reaction>
      <reaction id="R121" name="transcription of sod2 by dnabound_Foxo1_Pa1_Pd0_pUb1" reversible="false">
        <listOfReactants>
          <speciesReference species="null"/>
        </listOfReactants>
        <listOfProducts>
          <speciesReference species="nucleus_RNA_Sod2"/>
        </listOfProducts>
        <listOfModifiers>
          <modifierSpeciesReference species="dnabound_Foxo1_Pa1_Pd0_pUb1"/>
        </listOfModifiers>
        <kineticLaw>
          <math xmlns="http://www.w3.org/1998/Math/MathML">
            <apply>
              <times/>
              <ci> dnabound_Foxo1_Pa1_Pd0_pUb1 </ci>
              <ci> ktranscr </ci>
            </apply>
          </math>
          <listOfParameters>
            <parameter id="ktranscr" value="0.3"/>
          </listOfParameters>
        </kineticLaw>
      </reaction>
      <reaction id="R122" name="transcription of inr by dnabound_Foxo1_Pa1_Pd1_pUb0" reversible="false">
        <listOfReactants>
          <speciesReference species="null"/>
        </listOfReactants>
        <listOfProducts>
          <speciesReference species="nucleus_RNA_Inr"/>
        </listOfProducts>
        <listOfModifiers>
          <modifierSpeciesReference species="dnabound_Foxo1_Pa1_Pd1_pUb0"/>
        </listOfModifiers>
        <kineticLaw>
          <math xmlns="http://www.w3.org/1998/Math/MathML">
            <apply>
              <times/>
              <ci> dnabound_Foxo1_Pa1_Pd1_pUb0 </ci>
              <ci> ktranscr </ci>
            </apply>
          </math>
          <listOfParameters>
            <parameter id="ktranscr" value="0.3"/>
          </listOfParameters>
        </kineticLaw>
      </reaction>
      <reaction id="R123" name="transcription of sod2 by dnabound_Foxo1_Pa1_Pd1_pUb0" reversible="false">
        <listOfReactants>
          <speciesReference species="null"/>
        </listOfReactants>
        <listOfProducts>
          <speciesReference species="nucleus_RNA_Sod2"/>
        </listOfProducts>
        <listOfModifiers>
          <modifierSpeciesReference species="dnabound_Foxo1_Pa1_Pd1_pUb0"/>
        </listOfModifiers>
        <kineticLaw>
          <math xmlns="http://www.w3.org/1998/Math/MathML">
            <apply>
              <times/>
              <ci> dnabound_Foxo1_Pa1_Pd1_pUb0 </ci>
              <ci> ktranscr </ci>
            </apply>
          </math>
          <listOfParameters>
            <parameter id="ktranscr" value="0.3"/>
          </listOfParameters>
        </kineticLaw>
      </reaction>
      <reaction id="R124" name="transcription of inr by dnabound_Foxo1_Pa1_Pd1_pUb1" reversible="false">
        <listOfReactants>
          <speciesReference species="null"/>
        </listOfReactants>
        <listOfProducts>
          <speciesReference species="nucleus_RNA_Inr"/>
        </listOfProducts>
        <listOfModifiers>
          <modifierSpeciesReference species="dnabound_Foxo1_Pa1_Pd1_pUb1"/>
        </listOfModifiers>
        <kineticLaw>
          <math xmlns="http://www.w3.org/1998/Math/MathML">
            <apply>
              <times/>
              <ci> dnabound_Foxo1_Pa1_Pd1_pUb1 </ci>
              <ci> ktranscr </ci>
            </apply>
          </math>
          <listOfParameters>
            <parameter id="ktranscr" value="0.3"/>
          </listOfParameters>
        </kineticLaw>
      </reaction>
      <reaction id="R125" name="transcription of sod2 by dnabound_Foxo1_Pa1_Pd1_pUb1" reversible="false">
        <listOfReactants>
          <speciesReference species="null"/>
        </listOfReactants>
        <listOfProducts>
          <speciesReference species="nucleus_RNA_Sod2"/>
        </listOfProducts>
        <listOfModifiers>
          <modifierSpeciesReference species="dnabound_Foxo1_Pa1_Pd1_pUb1"/>
        </listOfModifiers>
        <kineticLaw>
          <math xmlns="http://www.w3.org/1998/Math/MathML">
            <apply>
              <times/>
              <ci> dnabound_Foxo1_Pa1_Pd1_pUb1 </ci>
              <ci> ktranscr </ci>
            </apply>
          </math>
          <listOfParameters>
            <parameter id="ktranscr" value="0.3"/>
          </listOfParameters>
        </kineticLaw>
      </reaction>
      <reaction id="R126" name="basal transcription of inr" reversible="false">
        <listOfReactants>
          <speciesReference species="null"/>
        </listOfReactants>
        <listOfProducts>
          <speciesReference species="nucleus_RNA_Inr"/>
        </listOfProducts>
        <kineticLaw>
          <math xmlns="http://www.w3.org/1998/Math/MathML">
            <ci> k_basal_transcr </ci>
          </math>
          <listOfParameters>
            <parameter id="k_basal_transcr" value="3"/>
          </listOfParameters>
        </kineticLaw>
      </reaction>
      <reaction id="R127" name="export of inr RNA" reversible="false">
        <listOfReactants>
          <speciesReference species="nucleus_RNA_Inr"/>
        </listOfReactants>
        <listOfProducts>
          <speciesReference species="cytoplasm_RNA_Inr"/>
        </listOfProducts>
        <kineticLaw>
          <math xmlns="http://www.w3.org/1998/Math/MathML">
            <apply>
              <times/>
              <ci> nucleus_RNA_Inr </ci>
              <ci> kexp </ci>
            </apply>
          </math>
          <listOfParameters>
            <parameter id="kexp" value="0.22"/>
          </listOfParameters>
        </kineticLaw>
      </reaction>
      <reaction id="R128" name="cyto degr of inr RNA" reversible="false">
        <listOfReactants>
          <speciesReference species="cytoplasm_RNA_Inr"/>
        </listOfReactants>
        <listOfProducts>
          <speciesReference species="null"/>
        </listOfProducts>
        <kineticLaw>
          <math xmlns="http://www.w3.org/1998/Math/MathML">
            <apply>
              <times/>
              <ci> cytoplasm_RNA_Inr </ci>
              <ci> kmdeg </ci>
            </apply>
          </math>
          <listOfParameters>
            <parameter id="kmdeg" value="5.622"/>
          </listOfParameters>
        </kineticLaw>
      </reaction>
      <reaction id="R129" name="translation of inr" reversible="false">
        <listOfReactants>
          <speciesReference species="null"/>
        </listOfReactants>
        <listOfProducts>
          <speciesReference species="cytoplasm_Inr"/>
        </listOfProducts>
        <listOfModifiers>
          <modifierSpeciesReference species="cytoplasm_RNA_Inr"/>
        </listOfModifiers>
        <kineticLaw>
          <math xmlns="http://www.w3.org/1998/Math/MathML">
            <apply>
              <times/>
              <ci> cytoplasm_RNA_Inr </ci>
              <ci> ktransl </ci>
            </apply>
          </math>
          <listOfParameters>
            <parameter id="ktransl" value="1.23"/>
          </listOfParameters>
        </kineticLaw>
      </reaction>
      <reaction id="R130" name="degradation of Inr protein" reversible="false">
        <listOfReactants>
          <speciesReference species="cytoplasm_Inr"/>
        </listOfReactants>
        <listOfProducts>
          <speciesReference species="null"/>
        </listOfProducts>
        <kineticLaw>
          <math xmlns="http://www.w3.org/1998/Math/MathML">
            <apply>
              <times/>
              <ci> cytoplasm_Inr </ci>
              <ci> kpdeg </ci>
            </apply>
          </math>
          <listOfParameters>
            <parameter id="kpdeg" value="0.0019"/>
          </listOfParameters>
        </kineticLaw>
      </reaction>
      <reaction id="R131" name="basal transcription of sod2" reversible="false">
        <listOfReactants>
          <speciesReference species="null"/>
        </listOfReactants>
        <listOfProducts>
          <speciesReference species="nucleus_RNA_Sod2"/>
        </listOfProducts>
        <kineticLaw>
          <math xmlns="http://www.w3.org/1998/Math/MathML">
            <ci> k_basal_transcr </ci>
          </math>
          <listOfParameters>
            <parameter id="k_basal_transcr" value="3"/>
          </listOfParameters>
        </kineticLaw>
      </reaction>
      <reaction id="R132" name="export of sod2 RNA" reversible="false">
        <listOfReactants>
          <speciesReference species="nucleus_RNA_Sod2"/>
        </listOfReactants>
        <listOfProducts>
          <speciesReference species="cytoplasm_RNA_Sod2"/>
        </listOfProducts>
        <kineticLaw>
          <math xmlns="http://www.w3.org/1998/Math/MathML">
            <apply>
              <times/>
              <ci> nucleus_RNA_Sod2 </ci>
              <ci> kexp </ci>
            </apply>
          </math>
          <listOfParameters>
            <parameter id="kexp" value="0.22"/>
          </listOfParameters>
        </kineticLaw>
      </reaction>
      <reaction id="R133" name="cyto degr of sod2 RNA" reversible="false">
        <listOfReactants>
          <speciesReference species="cytoplasm_RNA_Sod2"/>
        </listOfReactants>
        <listOfProducts>
          <speciesReference species="null"/>
        </listOfProducts>
        <kineticLaw>
          <math xmlns="http://www.w3.org/1998/Math/MathML">
            <apply>
              <times/>
              <ci> cytoplasm_RNA_Sod2 </ci>
              <ci> kmdeg </ci>
            </apply>
          </math>
          <listOfParameters>
            <parameter id="kmdeg" value="5.622"/>
          </listOfParameters>
        </kineticLaw>
      </reaction>
      <reaction id="R134" name="translation of sod2" reversible="false">
        <listOfReactants>
          <speciesReference species="null"/>
        </listOfReactants>
        <listOfProducts>
          <speciesReference species="cytoplasm_Sod2"/>
        </listOfProducts>
        <listOfModifiers>
          <modifierSpeciesReference species="cytoplasm_RNA_Sod2"/>
        </listOfModifiers>
        <kineticLaw>
          <math xmlns="http://www.w3.org/1998/Math/MathML">
            <apply>
              <times/>
              <ci> cytoplasm_RNA_Sod2 </ci>
              <ci> ktransl </ci>
            </apply>
          </math>
          <listOfParameters>
            <parameter id="ktransl" value="1.23"/>
          </listOfParameters>
        </kineticLaw>
      </reaction>
      <reaction id="R135" name="degradation of Sod2 protein" reversible="false">
        <listOfReactants>
          <speciesReference species="cytoplasm_Sod2"/>
        </listOfReactants>
        <listOfProducts>
          <speciesReference species="null"/>
        </listOfProducts>
        <kineticLaw>
          <math xmlns="http://www.w3.org/1998/Math/MathML">
            <apply>
              <times/>
              <ci> cytoplasm_Sod2 </ci>
              <ci> kpdeg </ci>
            </apply>
          </math>
          <listOfParameters>
            <parameter id="kpdeg" value="0.0019"/>
          </listOfParameters>
        </kineticLaw>
      </reaction>
    </listOfReactions>
  </model>
</sbml>
