# Supplementary material for: Modelling the Response of FOXO Transcription Factors to Multiple Post-Translational Modifications Made by Ageing-Related Signalling Pathways
Source: PLoS One. 2010 Jun 14;5(6):e11092. doi: 10.1371/journal.pone.0011092 (PMC2886341; doi:10.1371/journal.pone.0011092)
Supplement: Dataset S8 — Sensitivity analysis (tab-delimited file) for model S7.xml. (0.07 MB TXT) [file pone.0011092.s008.txt]

	(Synthesis).ksynth	(transport cytoplasm_Foxo1_Pa0_Pd0_pUb0 to nucleus_Foxo1_Pa0_Pd0_pUb0).ktr	(transport nucleus_Foxo1_Pa0_Pd0_pUb0 to cytoplasm_Foxo1_Pa0_Pd0_pUb0).ktr	(transport nucleus_Foxo1_Pa0_Pd0_pUb0 to dnabound_Foxo1_Pa0_Pd0_pUb0).ktr	(transport dnabound_Foxo1_Pa0_Pd0_pUb0 to nucleus_Foxo1_Pa0_Pd0_pUb0).ktr	(transport cytoplasm_Foxo1_Pa0_Pd0_pUb1 to nucleus_Foxo1_Pa0_Pd0_pUb1).ktr	(transport nucleus_Foxo1_Pa0_Pd0_pUb1 to cytoplasm_Foxo1_Pa0_Pd0_pUb1).ktr	(transport nucleus_Foxo1_Pa0_Pd0_pUb1 to dnabound_Foxo1_Pa0_Pd0_pUb1).ktr	(transport dnabound_Foxo1_Pa0_Pd0_pUb1 to nucleus_Foxo1_Pa0_Pd0_pUb1).ktr	(transport cytoplasm_Foxo1_Pa0_Pd1_pUb0 to nucleus_Foxo1_Pa0_Pd1_pUb0).ktr	(transport nucleus_Foxo1_Pa0_Pd1_pUb0 to cytoplasm_Foxo1_Pa0_Pd1_pUb0).ktr	(transport nucleus_Foxo1_Pa0_Pd1_pUb0 to dnabound_Foxo1_Pa0_Pd1_pUb0).ktr	(transport dnabound_Foxo1_Pa0_Pd1_pUb0 to nucleus_Foxo1_Pa0_Pd1_pUb0).ktr	(transport cytoplasm_Foxo1_Pa0_Pd1_pUb1 to nucleus_Foxo1_Pa0_Pd1_pUb1).ktr	(transport nucleus_Foxo1_Pa0_Pd1_pUb1 to cytoplasm_Foxo1_Pa0_Pd1_pUb1).ktr	(transport nucleus_Foxo1_Pa0_Pd1_pUb1 to dnabound_Foxo1_Pa0_Pd1_pUb1).ktr	(transport dnabound_Foxo1_Pa0_Pd1_pUb1 to nucleus_Foxo1_Pa0_Pd1_pUb1).ktr	(transport cytoplasm_Foxo1_Pa1_Pd0_pUb0 to nucleus_Foxo1_Pa1_Pd0_pUb0).ktr	(transport nucleus_Foxo1_Pa1_Pd0_pUb0 to cytoplasm_Foxo1_Pa1_Pd0_pUb0).ktr	(transport nucleus_Foxo1_Pa1_Pd0_pUb0 to dnabound_Foxo1_Pa1_Pd0_pUb0).ktr	(transport dnabound_Foxo1_Pa1_Pd0_pUb0 to nucleus_Foxo1_Pa1_Pd0_pUb0).ktr	(transport cytoplasm_Foxo1_Pa1_Pd0_pUb1 to nucleus_Foxo1_Pa1_Pd0_pUb1).ktr	(transport nucleus_Foxo1_Pa1_Pd0_pUb1 to cytoplasm_Foxo1_Pa1_Pd0_pUb1).ktr	(transport nucleus_Foxo1_Pa1_Pd0_pUb1 to dnabound_Foxo1_Pa1_Pd0_pUb1).ktr	(transport dnabound_Foxo1_Pa1_Pd0_pUb1 to nucleus_Foxo1_Pa1_Pd0_pUb1).ktr	(transport cytoplasm_Foxo1_Pa1_Pd1_pUb0 to nucleus_Foxo1_Pa1_Pd1_pUb0).ktr	(transport nucleus_Foxo1_Pa1_Pd1_pUb0 to cytoplasm_Foxo1_Pa1_Pd1_pUb0).ktr	(transport nucleus_Foxo1_Pa1_Pd1_pUb0 to dnabound_Foxo1_Pa1_Pd1_pUb0).ktr	(transport dnabound_Foxo1_Pa1_Pd1_pUb0 to nucleus_Foxo1_Pa1_Pd1_pUb0).ktr	(transport cytoplasm_Foxo1_Pa1_Pd1_pUb1 to nucleus_Foxo1_Pa1_Pd1_pUb1).ktr	(transport nucleus_Foxo1_Pa1_Pd1_pUb1 to cytoplasm_Foxo1_Pa1_Pd1_pUb1).ktr	(transport nucleus_Foxo1_Pa1_Pd1_pUb1 to dnabound_Foxo1_Pa1_Pd1_pUb1).ktr	(transport dnabound_Foxo1_Pa1_Pd1_pUb1 to nucleus_Foxo1_Pa1_Pd1_pUb1).ktr	(conversion of cytoplasm_Foxo1_Pa0_Pd0_pUb0 to cytoplasm_Foxo1_Pa1_Pd0_pUb0 by Akt).kkin	(conversion of nucleus_Foxo1_Pa0_Pd0_pUb0 to nucleus_Foxo1_Pa1_Pd0_pUb0 by Akt).kkin	(conversion of dnabound_Foxo1_Pa0_Pd0_pUb0 to dnabound_Foxo1_Pa1_Pd0_pUb0 by Akt).kkin	(conversion of cytoplasm_Foxo1_Pa0_Pd0_pUb1 to cytoplasm_Foxo1_Pa1_Pd0_pUb1 by Akt).kkin	(conversion of nucleus_Foxo1_Pa0_Pd0_pUb1 to nucleus_Foxo1_Pa1_Pd0_pUb1 by Akt).kkin	(conversion of dnabound_Foxo1_Pa0_Pd0_pUb1 to dnabound_Foxo1_Pa1_Pd0_pUb1 by Akt).kkin	(conversion of cytoplasm_Foxo1_Pa0_Pd1_pUb0 to cytoplasm_Foxo1_Pa1_Pd1_pUb0 by Akt).kkin	(conversion of nucleus_Foxo1_Pa0_Pd1_pUb0 to nucleus_Foxo1_Pa1_Pd1_pUb0 by Akt).kkin	(conversion of dnabound_Foxo1_Pa0_Pd1_pUb0 to dnabound_Foxo1_Pa1_Pd1_pUb0 by Akt).kkin	(conversion of cytoplasm_Foxo1_Pa0_Pd1_pUb1 to cytoplasm_Foxo1_Pa1_Pd1_pUb1 by Akt).kkin	(conversion of nucleus_Foxo1_Pa0_Pd1_pUb1 to nucleus_Foxo1_Pa1_Pd1_pUb1 by Akt).kkin	(conversion of dnabound_Foxo1_Pa0_Pd1_pUb1 to dnabound_Foxo1_Pa1_Pd1_pUb1 by Akt).kkin	(conversion of cytoplasm_Foxo1_Pa0_Pd0_pUb0 to cytoplasm_Foxo1_Pa1_Pd0_pUb0 by SGK).kkin	(conversion of nucleus_Foxo1_Pa0_Pd0_pUb0 to nucleus_Foxo1_Pa1_Pd0_pUb0 by SGK).kkin	(conversion of dnabound_Foxo1_Pa0_Pd0_pUb0 to dnabound_Foxo1_Pa1_Pd0_pUb0 by SGK).kkin	(conversion of cytoplasm_Foxo1_Pa0_Pd0_pUb1 to cytoplasm_Foxo1_Pa1_Pd0_pUb1 by SGK).kkin
[Foxo1_Pa0_tot]	0.0503379	0.00830227	-0.000523459	0.00399918	-0.00299572	0.0176457	-0.00161846	0.00868667	-0.00986963	0.0393418	-0.0426359	0.0361552	-0.0316943	0.0868253	-0.133916	0.0815402	-0.105742	2.59939e-07	-3.13658e-07	4.17715e-07	3.31024e-05	7.84532e-07	-1.1753e-06	3.90584e-05	-1.41429e-05	3.81972e-05	-2.11794e-06	4.5253e-06	-4.65268e-05	2.49637e-06	1.15542e-06	4.72091e-05	-0.000153393	-0.000121744	-2.85651e-05	5.09268e-06	1.68153e-05	2.05065e-05	-1.75943e-05	-0.00126125	-0.00025706	-0.000297401	-0.000209491	-0.000155904	-0.000178374	0	0	0	0
[Foxo1_Pa1_tot]	0.0483551	0.00832504	-0.000525611	0.00406829	-0.00305989	0.0167535	-0.00153264	0.00861646	-0.00979089	0.0394231	-0.0427646	0.0367505	-0.032333	0.0824007	-0.126765	0.0806649	-0.104608	1.2676e-06	-1.61446e-06	5.58287e-06	1.37376e-06	2.60897e-05	-4.30572e-05	7.3701e-05	-0.000317838	4.26245e-05	-5.22087e-05	3.45703e-05	-0.000409019	7.77482e-05	-0.00131028	0.000255069	-0.00358021	0.0379048	0.00876537	0.01538	0.0128724	0.00431408	0.0119241	0.387652	0.0749728	0.152262	0.134748	0.037217	0.119521	0	0	0	0
[Foxo1_Pd0_tot]	0.0522698	0.00844777	-0.000518512	0.0039929	-0.00298866	0.0178601	-0.0016238	0.00882987	-0.00984812	0.0392535	-0.0425459	0.0360767	-0.0316268	0.0866288	-0.133447	0.0813601	-0.105506	9.33028e-07	3.26101e-07	0.000162408	0.000194803	8.32679e-07	-1.22361e-06	0.000200812	-1.44274e-05	0.000200089	0.000138807	0.000166266	0.000118024	0.000164285	0.000161847	0.000209279	-0.000157091	-8.26977e-05	-1.41491e-05	0.000182089	0.000191308	0.000186623	0.000155842	-0.000876391	-0.000186911	1.42622e-05	-7.71001e-05	-0.000119067	0.000100786	0	0	0	0
[Foxo1_Pd1_tot]	0.0501421	0.00828771	-0.000523957	0.00399989	-0.00299649	0.0176232	-0.00161783	0.00867224	-0.0098717	0.0393507	-0.042645	0.0361638	-0.0317018	0.0868403	-0.133956	0.0815573	-0.105764	1.93555e-07	-3.7919e-07	-1.58145e-05	1.68593e-05	8.06993e-07	-1.21562e-06	2.28817e-05	-1.44419e-05	2.1974e-05	-1.62982e-05	-1.16551e-05	-6.34122e-05	-1.36401e-05	-1.63664e-05	3.11875e-05	-0.000156718	-8.46538e-05	-2.05275e-05	3.92972e-06	1.31867e-05	8.48495e-06	-2.21025e-05	-0.000880456	-0.000182971	-0.000164135	-7.72354e-05	-0.000119297	-7.72837e-05	0	0	0	0
[Foxo1_pUb0_tot]	0.0602213	-1.62749e-06	-2.58279e-09	-1.37243e-09	-5.85078e-10	-1.01089e-05	-2.37606e-11	-1.01089e-05	-2.86345e-11	2.36773e-09	3.27977e-10	1.35171e-09	-1.12934e-09	-2.55274e-10	-1.00639e-05	-4.60996e-11	3.44427e-10	-4.25862e-10	-6.02137e-10	-9.11366e-08	-1.00675e-05	3.57424e-11	-3.00561e-11	-1.00749e-05	-9.13868e-11	-1.00959e-05	-2.32998e-06	-4.39865e-07	9.27393e-08	-4.40013e-07	-1.01115e-05	-1.01075e-05	4.26675e-10	-0.000119474	-2.44525e-05	-4.63212e-05	-1.01149e-05	-1.00993e-05	-4.39942e-07	-0.00127629	-0.000226371	-0.000403332	-2.43698e-11	1.56373e-11	-4.40018e-07	0	0	0	0
[Foxo1_pUb1_tot]	0.0318328	0.0238453	-0.00150325	0.0114849	-0.00860318	0.0506908	-0.0046476	0.0249648	-0.0283431	0.112981	-0.122441	0.103831	-0.0910206	0.24933	-0.384538	0.234162	-0.303662	7.50118e-07	-9.03289e-07	1.38471e-06	0.000113817	2.32415e-06	-3.49301e-06	0.000131122	-4.14698e-05	0.000128603	-1.86202e-06	1.39035e-05	-0.000134808	8.2044e-06	1.85533e-05	0.000155078	-0.000450156	-1.8966e-05	-1.1512e-05	0.000144601	0.000103405	8.9878e-05	-1.60928e-05	-0.000138488	-0.000102766	0.000330263	-0.000221767	-0.000342534	-0.000174528	0	0	0	0
[cytoplasm_Foxo1_tot]	0.056884	-0.0437685	0.00308916	-0.0165609	0.014563	-0.000378684	9.09534e-05	-0.000911881	0.00148638	-0.209687	0.247161	-0.150921	0.153408	-0.00100092	0.00735516	-0.00707732	0.015508	-1.53022e-06	1.97942e-06	-8.53685e-06	-0.000125309	1.55017e-08	6.35932e-08	-0.000142337	1.88236e-06	-0.00014901	-4.07629e-05	3.89268e-05	0.000182539	5.34139e-05	-0.000143205	-0.000145841	1.95206e-05	-6.4115e-05	7.79739e-06	-0.00015369	-0.000144957	-0.00014396	5.43911e-05	-0.000702085	6.73158e-05	-0.000246118	2.13135e-06	7.36742e-06	6.21137e-05	0	0	0	0
[nucleus_Foxo1_tot]	0.0481346	0.079357	-0.00548547	-0.0139668	0.0125802	0.0454976	-0.00432448	-0.00185901	0.00326274	0.380177	-0.440877	-0.102633	0.107649	0.223722	-0.357787	-0.00335051	0.0138714	3.33271e-06	-4.3299e-06	-2.01937e-06	5.91457e-05	2.35871e-06	-3.77963e-06	6.2397e-05	-1.10203e-05	7.11059e-05	-0.000107225	-6.27139e-06	-5.10728e-05	-3.65126e-06	-5.52905e-05	7.08272e-05	-0.000144787	-0.000120877	-5.66284e-05	3.08524e-05	4.06114e-05	2.92681e-05	-2.73325e-05	-0.00121872	-0.000528262	-0.000257446	-0.000200949	-0.000310068	-0.000179156	0	0	0	0
[dnabound_Foxo1_tot]	0.0381753	0.0814138	-0.00558165	0.0531417	-0.045067	0.0415159	-0.00385383	0.0325795	-0.0384261	0.388552	-0.448305	0.47243	-0.464256	0.202614	-0.31855	0.296633	-0.401565	2.49934e-06	-3.1469e-06	1.94647e-05	0.000339173	1.71859e-06	-2.65369e-06	0.000392633	-4.86785e-05	0.000399108	0.000121508	-5.95997e-05	-0.000505078	-9.66425e-05	0.000311069	0.000424616	-0.00051549	-0.000109267	-5.94192e-05	0.000364064	0.000374137	0.00036094	-0.000117323	-0.00108784	-0.000533975	9.73737e-05	-0.000181841	-0.000289175	-0.000256027	0	0	0	0
[Foxo1_all]	0.0503359	0.00830229	-0.000523461	0.00399925	-0.00299578	0.0176448	-0.00161837	0.0086866	-0.00986955	0.0393419	-0.042636	0.0361558	-0.031695	0.086821	-0.133909	0.0815393	-0.10574	2.60926e-07	-3.14933e-07	4.22778e-07	3.30713e-05	8.09334e-07	-1.21634e-06	3.90923e-05	-1.44405e-05	3.82015e-05	-2.16703e-06	4.55475e-06	-4.68821e-05	2.57012e-06	-1.29888e-07	4.74128e-05	-0.000156752	-8.44755e-05	-1.99464e-05	2.01613e-05	2.94148e-05	2.47145e-05	-5.89053e-06	-0.000880086	-0.00018333	-0.000147881	-7.72231e-05	-0.000119276	-6.10603e-05	0	0	0	0
[cytoplasm_Foxo1_Pa0_Pd0_pUb0]	0.0706195	-0.0945733	0.00663088	-0.0239441	0.0206032	0.000175223	-5.88272e-08	0.000175223	-8.69735e-08	-0.301475	0.351948	-0.217014	0.216167	8.79357e-07	0.000176938	3.4042e-07	-1.53986e-06	-5.262e-07	3.62483e-06	0.000374821	0.000198806	2.54765e-08	1.65588e-08	0.00017866	-3.5941e-08	0.000171272	0.000274477	0.000440623	0.000599455	0.000457941	0.000175131	0.000175277	-1.35439e-06	-0.000246437	6.90926e-06	0.000152243	0.000175014	0.000175582	0.000458234	-0.00180607	-5.90505e-05	-7.99632e-05	3.42529e-08	-5.65411e-08	0.000458359	0	0	0	0
[cytoplasm_Foxo1_Pa0_Pd0_pUb1]	0.0350296	0.00453929	-0.000180736	0.00131905	-5.52526e-05	-0.0317923	0.00333598	-0.00279242	0.00530054	0.0190281	-0.0141674	0.0112817	-0.000764987	-0.00235162	0.023888	-0.0245535	0.0535082	1.53558e-07	-1.13079e-07	3.35048e-08	6.84082e-06	3.63785e-07	-2.97332e-07	8.19975e-06	-1.31278e-06	7.7092e-06	-3.3138e-05	1.22539e-05	-7.60112e-06	1.23838e-05	-2.06805e-05	9.70551e-06	-2.21296e-05	-8.64143e-06	-2.86735e-07	1.93384e-05	-0.000139105	-7.99295e-06	3.32673e-06	-4.09407e-05	-1.95953e-06	0.000139722	-0.000701805	-0.000148584	-5.90055e-05	0	0	0	0
[cytoplasm_Foxo1_Pa0_Pd1_pUb0]	0.0654234	-0.0608419	0.00423525	-0.0239863	0.0206357	-0.000245651	6.02978e-09	-0.000245651	7.65607e-09	-0.305025	0.356121	-0.218376	0.217552	-8.51559e-08	-0.000243978	-3.28766e-08	1.44032e-07	-1.63954e-06	1.816e-06	-4.86151e-05	-0.000221977	-2.11801e-09	-1.89165e-09	-0.000241852	2.98791e-09	-0.000249498	-0.000103993	1.67024e-05	0.000175904	3.38237e-05	-0.000245741	-0.000245599	1.31178e-07	-0.00016995	-6.96975e-06	-0.000269336	-0.00024586	-0.0002453	3.41126e-05	-0.00190122	-6.29596e-05	-0.000507655	4.18435e-10	7.18263e-09	3.42367e-05	0	0	0	0
[cytoplasm_Foxo1_Pa0_Pd1_pUb1]	0.0352063	0.00454156	-0.000181726	0.0013222	-6.231e-05	0.00212435	2.58754e-05	-0.00260015	0.00505972	0.0189795	-0.0141454	0.0113137	-0.000837673	-0.00370726	0.026067	-0.0241936	0.0529723	1.35241e-07	-1.38589e-07	-1.11293e-06	6.72009e-06	7.99585e-07	-1.02418e-06	8.26476e-06	-2.21366e-06	7.67115e-06	-3.31722e-05	1.15875e-05	-1.01252e-05	1.17954e-05	-2.35228e-05	1.0175e-05	-3.0693e-05	-1.05213e-05	-8.72245e-07	1.89951e-05	-5.87251e-05	-9.59016e-06	1.71301e-06	-6.17544e-05	-5.72532e-06	0.00013656	-0.000772642	-0.000164214	-6.85924e-05	0	0	0	0
[cytoplasm_Foxo1_Pa1_Pd0_pUb0]	0.0610325	-0.0348369	0.00243353	-0.0197029	0.0169554	-0.000123659	-5.36893e-08	-0.000123659	-5.01157e-08	-0.155468	0.181323	-0.174963	0.174274	7.71484e-07	-0.000122254	1.28043e-07	-1.1498e-06	-0.00328554	0.00424753	-0.000572043	0.00369591	1.43024e-08	3.91694e-08	-0.000120862	9.29753e-09	-0.00158541	0.0194809	-0.0030206	0.0367753	0.00010761	-0.000123734	-0.000123615	-1.21981e-06	0.139047	0.0140768	0.00436441	-0.000123829	-0.000123365	0.000107848	0.67822	0.117643	0.0438222	-1.75152e-09	-1.49139e-07	0.00010795	0	0	0	0
[cytoplasm_Foxo1_Pa1_Pd0_pUb1]	0.0368898	0.00577554	-0.000280359	0.00115975	-1.75871e-05	0.0205691	-0.0017903	0.00259613	-0.00148322	0.02612	-0.0232243	0.0105744	-0.00102172	0.109855	-0.161811	0.0291427	-0.023136	-2.00541e-05	2.582e-05	-8.50722e-05	0.00058853	-0.00314624	0.00522553	-0.000693107	0.00635584	-4.80234e-05	0.000847775	-0.00052294	0.00639586	-0.00122297	0.0215345	-0.00371889	0.061865	0.0121056	0.00268803	0.0016939	0.102136	0.0140807	0.00690179	0.134585	0.0254133	0.0174876	0.49192	0.120658	0.0688047	0	0	0	0
[cytoplasm_Foxo1_Pa1_Pd1_pUb0]	0.0605597	-0.0305144	0.00212093	-0.0193535	0.0166513	-0.00016782	3.77308e-09	-0.00016782	2.36613e-09	-0.145548	0.169752	-0.172172	0.171514	-5.22526e-08	-0.00016648	-7.36679e-09	6.85936e-08	-0.000322927	0.000416986	-0.000579433	0.00339775	-7.22633e-10	-2.937e-09	-0.000164793	-1.0583e-09	-0.00189144	0.0229517	-0.00332708	0.0396911	5.63301e-05	-0.000167892	-0.000167778	8.29753e-08	0.0657669	0.0134446	0.00457109	-0.000167987	-0.000167539	5.65604e-05	0.739412	0.127023	0.0468386	5.84126e-09	1.21959e-08	5.66592e-05	0	0	0	0
[cytoplasm_Foxo1_Pa1_Pd1_pUb1]	0.0372103	0.0057468	-0.000280355	0.00110588	1.77802e-05	0.0234486	-0.00207443	0.00296649	-0.0019683	0.0261044	-0.0232945	0.0101337	-0.000690879	0.115598	-0.171436	0.032144	-0.0274974	-1.85903e-05	2.40748e-05	-0.000102206	0.000615993	-0.000225651	0.00037504	-0.000635136	0.00574747	-6.39032e-05	0.000916957	-0.00057007	0.00681937	-0.00145364	0.0253407	-0.00396458	0.0657721	0.012798	0.00285614	0.00177834	0.0448918	0.0130936	0.00714098	0.143231	0.02703	0.0184558	0.526947	0.127939	0.0722096	0	0	0	0
[cytoplasm_RNA_Inr]	0.0310761	0.0778158	-0.00529657	0.0505288	-0.0425428	0.0368694	-0.00335639	0.0290324	-0.0334812	0.370174	-0.425162	0.448958	-0.438137	0.17848	-0.277133	0.261344	-0.349806	2.38027e-06	-2.95574e-06	2.42532e-05	0.000606119	1.5217e-06	-2.30504e-06	0.000656342	-4.23502e-05	0.000665889	0.000272745	-0.000102802	-0.000488312	-0.000138174	0.000589573	0.000688281	-0.000448558	-9.66066e-05	-5.47384e-05	0.000634836	0.000644344	0.000632261	-0.000155995	-0.000953901	-0.000491792	0.000398606	-0.000159566	-0.0002517	-0.00027445	0	0	0	0
[cytoplasm_Inr]	0.0135431	0.1014	-0.00573243	0.0582029	-0.0384726	0.0220989	-0.00186507	0.0171593	-0.0178318	0.446052	-0.449826	0.504516	-0.394445	0.110096	-0.154588	0.158603	-0.186142	2.65847e-06	-3.05843e-06	4.79465e-06	-0.000155222	9.6897e-07	-1.24472e-06	-0.00011505	-2.21557e-05	-0.00011168	-0.000151777	6.78874e-05	-0.000379509	2.93216e-05	-0.000158095	-0.000103251	-0.000235306	-7.73124e-05	-5.19354e-05	-0.000134269	-0.000129385	-0.000134297	2.04931e-05	-0.000690005	-0.000454132	-0.000268812	-9.40228e-05	-0.000138888	-3.40804e-05	0	0	0	0
[cytoplasm_RNA_Sod2]	0.0310761	0.0778158	-0.00529657	0.0505288	-0.0425428	0.0368694	-0.00335639	0.0290324	-0.0334812	0.370174	-0.425162	0.448958	-0.438137	0.17848	-0.277133	0.261344	-0.349806	2.38027e-06	-2.95574e-06	2.42532e-05	0.000606119	1.5217e-06	-2.30504e-06	0.000656342	-4.23502e-05	0.000665889	0.000272745	-0.000102802	-0.000488312	-0.000138174	0.000589573	0.000688281	-0.000448558	-9.66066e-05	-5.47384e-05	0.000634836	0.000644344	0.000632261	-0.000155995	-0.000953901	-0.000491792	0.000398606	-0.000159566	-0.0002517	-0.00027445	0	0	0	0
[cytoplasm_Sod2]	0.0135431	0.1014	-0.00573243	0.0582029	-0.0384726	0.0220989	-0.00186507	0.0171593	-0.0178318	0.446052	-0.449826	0.504516	-0.394445	0.110096	-0.154588	0.158603	-0.186142	2.65847e-06	-3.05843e-06	4.79465e-06	-0.000155222	9.6897e-07	-1.24472e-06	-0.00011505	-2.21557e-05	-0.00011168	-0.000151777	6.78874e-05	-0.000379509	2.93216e-05	-0.000158095	-0.000103251	-0.000235306	-7.73124e-05	-5.19354e-05	-0.000134269	-0.000129385	-0.000134297	2.04931e-05	-0.000690005	-0.000454132	-0.000268812	-9.40228e-05	-0.000138888	-3.40804e-05	0	0	0	0
[E2F1]	0	0	0	0	0	0	0	0	0	0	0	0	0	0	0	0	0	0	0	0	0	0	0	0	0	0	0	0	0	0	0	0	0	0	0	0	0	0	0	0	0	0	0	0	0	0	0	0	0
[Akt]	0	0	0	0	0	0	0	0	0	0	0	0	0	0	0	0	0	0	0	0	0	0	0	0	0	0	0	0	0	0	0	0	0	0	0	0	0	0	0	0	0	0	0	0	0	0	0	0	0
[SGK]	0	0	0	0	0	0	0	0	0	0	0	0	0	0	0	0	0	0	0	0	0	0	0	0	0	0	0	0	0	0	0	0	0	0	0	0	0	0	0	0	0	0	0	0	0	0	0	0	0
[CDK2]	0	0	0	0	0	0	0	0	0	0	0	0	0	0	0	0	0	0	0	0	0	0	0	0	0	0	0	0	0	0	0	0	0	0	0	0	0	0	0	0	0	0	0	0	0	0	0	0	0
[AMPK]	0	0	0	0	0	0	0	0	0	0	0	0	0	0	0	0	0	0	0	0	0	0	0	0	0	0	0	0	0	0	0	0	0	0	0	0	0	0	0	0	0	0	0	0	0	0	0	0	0
[IKKb]	0	0	0	0	0	0	0	0	0	0	0	0	0	0	0	0	0	0	0	0	0	0	0	0	0	0	0	0	0	0	0	0	0	0	0	0	0	0	0	0	0	0	0	0	0	0	0	0	0
[JNK]	0	0	0	0	0	0	0	0	0	0	0	0	0	0	0	0	0	0	0	0	0	0	0	0	0	0	0	0	0	0	0	0	0	0	0	0	0	0	0	0	0	0	0	0	0	0	0	0	0
[PP2A]	0	0	0	0	0	0	0	0	0	0	0	0	0	0	0	0	0	0	0	0	0	0	0	0	0	0	0	0	0	0	0	0	0	0	0	0	0	0	0	0	0	0	0	0	0	0	0	0	0
[CBPP300]	0	0	0	0	0	0	0	0	0	0	0	0	0	0	0	0	0	0	0	0	0	0	0	0	0	0	0	0	0	0	0	0	0	0	0	0	0	0	0	0	0	0	0	0	0	0	0	0	0
[SIRT1]	0	0	0	0	0	0	0	0	0	0	0	0	0	0	0	0	0	0	0	0	0	0	0	0	0	0	0	0	0	0	0	0	0	0	0	0	0	0	0	0	0	0	0	0	0	0	0	0	0
[E3]	0	0	0	0	0	0	0	0	0	0	0	0	0	0	0	0	0	0	0	0	0	0	0	0	0	0	0	0	0	0	0	0	0	0	0	0	0	0	0	0	0	0	0	0	0	0	0	0	0
[USP7]	0	0	0	0	0	0	0	0	0	0	0	0	0	0	0	0	0	0	0	0	0	0	0	0	0	0	0	0	0	0	0	0	0	0	0	0	0	0	0	0	0	0	0	0	0	0	0	0	0
[SCF]	0	0	0	0	0	0	0	0	0	0	0	0	0	0	0	0	0	0	0	0	0	0	0	0	0	0	0	0	0	0	0	0	0	0	0	0	0	0	0	0	0	0	0	0	0	0	0	0	0
[Proteasome]	0	0	0	0	0	0	0	0	0	0	0	0	0	0	0	0	0	0	0	0	0	0	0	0	0	0	0	0	0	0	0	0	0	0	0	0	0	0	0	0	0	0	0	0	0	0	0	0	0
[nucleus_Foxo1_Pa0_Pd0_pUb0]	0.0588998	0.217242	-0.0151678	-0.0663727	0.0573934	7.49467e-05	-8.74519e-08	7.49463e-05	-7.71131e-08	0.408546	-0.477689	-0.18762	0.18787	1.27717e-06	7.486e-05	2.14618e-07	-1.89758e-06	4.84863e-06	-1.42888e-06	6.59567e-05	7.7176e-05	2.362e-08	6.24842e-08	7.41291e-05	1.97993e-08	7.95626e-05	-5.92879e-05	5.81081e-05	9.84659e-05	5.78539e-05	7.49528e-05	7.49445e-05	-2.01477e-06	-0.000176977	-0.000144393	1.54243e-05	7.49646e-05	7.49281e-05	5.78259e-05	-0.00175231	-0.000722045	-0.000519662	3.27182e-09	-2.46079e-07	5.78137e-05	0	0	0	0
[nucleus_Foxo1_Pa0_Pd0_pUb1]	0.031442	0.0274241	-0.00175139	0.0108331	-0.00802219	0.204062	-0.0196038	-0.0431248	0.0559369	0.132177	-0.144763	0.0979362	-0.0849492	0.539748	-0.860424	0.0237526	-0.00849814	8.13393e-07	-1.03342e-06	2.44604e-06	0.000118257	4.72805e-06	-7.47372e-06	0.000134682	-3.29038e-05	0.000133404	-2.7598e-06	1.46703e-05	-0.000134924	1.28112e-05	-4.50459e-05	0.00015777	-0.000419506	-3.20759e-05	-1.65125e-05	0.000143504	6.57979e-05	-4.07741e-05	-5.0252e-05	-0.000281133	-0.000147971	0.000274569	-0.000556975	-0.000826495	-0.000482107	0	0	0	0
[nucleus_Foxo1_Pa0_Pd1_pUb0]	0.0577217	0.0961525	-0.00672209	-0.0241418	0.0208877	1.22947e-05	1.17988e-08	1.22946e-05	1.09642e-08	0.533425	-0.623637	-0.224552	0.224922	-1.74132e-07	1.20469e-05	-3.14202e-08	2.62068e-07	1.53144e-06	-2.63104e-06	-1.13482e-05	1.12255e-05	-3.31961e-09	-8.194e-09	1.1734e-05	-2.17561e-09	1.76454e-05	-5.53661e-05	-2.43517e-05	-3.65861e-05	-2.58085e-05	1.23076e-05	1.22868e-05	2.74364e-07	-0.000172005	-8.98892e-05	-4.70505e-05	1.23239e-05	1.2243e-05	-2.58597e-05	-0.00176305	-0.000835357	-0.000611393	-1.40625e-09	3.19868e-08	-2.58818e-05	0	0	0	0
[nucleus_Foxo1_Pa0_Pd1_pUb1]	0.0314498	0.0289013	-0.00185427	0.0111245	-0.00827026	0.114556	-0.0108683	-0.000786546	0.00354964	0.140061	-0.153964	0.100437	-0.087414	0.615939	-0.985392	-0.0128654	0.0429913	8.76134e-07	-1.05511e-06	1.34244e-06	0.000122102	3.73311e-06	-5.82353e-06	0.000139615	-3.81349e-05	0.000137931	-3.26142e-06	1.34181e-05	-0.000141881	1.15798e-05	-4.89683e-05	0.000163163	-0.000435675	-3.41038e-05	-1.75066e-05	0.000147446	7.86713e-05	3.98266e-05	-4.99518e-05	-0.000303001	-0.000159569	0.000274223	-0.000551049	-0.000933726	-0.000508479	0	0	0	0
[nucleus_Foxo1_Pa1_Pd0_pUb0]	0.0551668	0.135203	-0.00944073	-0.0173918	0.0151037	0.000114865	4.06048e-08	0.000114866	2.60146e-08	0.410196	-0.479243	0.0022464	-0.00150926	-6.23354e-07	0.000113618	4.90763e-08	7.37019e-07	0.0734457	-0.0948877	-0.0206611	0.128515	-3.73964e-09	-3.66495e-08	0.0001134	-2.14802e-08	0.0280273	-0.373978	-0.00571883	0.0661708	-6.75497e-05	0.000114926	0.000114824	1.02656e-06	0.0119357	0.40688	0.0338253	0.000114992	0.000114606	-6.77518e-05	0.069197	0.273856	0.200981	1.75902e-07	1.82475e-07	-6.78386e-05	0	0	0	0
[nucleus_Foxo1_Pa1_Pd0_pUb1]	0.0306395	0.0353157	-0.00230288	0.0164246	-0.0127906	0.125643	-0.0119475	0.00694123	-0.00593969	0.169858	-0.188441	0.148523	-0.134938	0.47152	-0.747682	0.205107	-0.261211	0.000140319	-0.000180469	-8.04161e-05	-0.000196159	0.0571416	-0.0948983	-0.0205407	0.184473	0.000572981	-0.00676117	0.000203324	-0.00394819	0.0226318	-0.393494	-0.00554597	0.093133	0.00100213	0.000985919	0.00311919	0.00690164	0.344286	0.0426025	0.0111151	0.00668095	0.0332714	0.0397923	0.240244	0.267427	0	0	0	0
[nucleus_Foxo1_Pa1_Pd1_pUb0]	0.0544897	0.0964969	-0.00676875	-0.00117562	0.00109234	-0.000112768	8.69881e-08	-0.000112769	9.96132e-08	0.471151	-0.55045	0.00614916	-0.00530711	-1.16247e-06	-0.000114042	-2.82774e-07	2.02508e-06	0.010579	-0.0136715	-0.00274019	0.0152005	-2.16906e-08	-5.30819e-08	-0.000115766	-8.2568e-09	0.0655759	-0.878313	-0.0169034	0.194157	-0.000327518	-0.000112699	-0.000112808	1.81489e-06	0.0056479	0.0594641	0.0228336	-0.000112606	-0.000113035	-0.000327762	0.0542935	0.623988	0.229918	-1.64297e-07	1.71915e-07	-0.000327867	0	0	0	0
[nucleus_Foxo1_Pa1_Pd1_pUb1]	0.0307319	0.0375336	-0.00244568	0.0170825	-0.0133621	0.0997655	-0.00940332	0.0204983	-0.0224588	0.179964	-0.200279	0.154453	-0.140885	0.495105	-0.786264	0.204654	-0.260563	0.000182527	-0.000235912	0.000128238	-7.52149e-06	0.00797614	-0.0132427	-0.0020482	0.0208258	0.00132582	-0.0138869	0.000325861	-0.00294963	0.0513894	-0.887417	-0.016089	0.27127	0.000807766	0.00117135	0.00374936	0.00335747	0.0489278	0.0290153	0.00896115	0.0113495	0.0382034	0.0305754	0.526645	0.295822	0	0	0	0
[nucleus_RNA_Inr]	0.0312388	0.0777531	-0.00529366	0.0504974	-0.0425273	0.0369376	-0.00336509	0.0290824	-0.0335675	0.369918	-0.424937	0.448688	-0.437982	0.178865	-0.277864	0.261907	-0.35071	2.38356e-06	-2.95272e-06	2.40265e-05	0.000595673	1.52363e-06	-2.30959e-06	0.000645886	-4.24581e-05	0.000655308	0.000267002	-0.000101142	-0.00048773	-0.000136486	0.00057878	0.000677751	-0.000449731	-9.67984e-05	-5.47619e-05	0.000624195	0.000633699	0.000621607	-0.000154361	-0.000956114	-0.000492038	0.000387508	-0.000159926	-0.000252353	-0.000273213	0	0	0	0
[nucleus_RNA_Sod2]	0.0312388	0.0777531	-0.00529366	0.0504974	-0.0425273	0.0369376	-0.00336509	0.0290824	-0.0335675	0.369918	-0.424937	0.448688	-0.437982	0.178865	-0.277864	0.261907	-0.35071	2.38356e-06	-2.95272e-06	2.40265e-05	0.000595673	1.52363e-06	-2.30959e-06	0.000645886	-4.24581e-05	0.000655308	0.000267002	-0.000101142	-0.00048773	-0.000136486	0.00057878	0.000677751	-0.000449731	-9.67984e-05	-5.47619e-05	0.000624195	0.000633699	0.000621607	-0.000154361	-0.000956114	-0.000492038	0.000387508	-0.000159926	-0.000252353	-0.000273213	0	0	0	0
[dnabound_Foxo1_Pa0_Pd0_pUb0]	0.0469062	0.112122	-0.0078036	0.098351	-0.0847755	0.000486619	1.01996e-08	0.000486618	9.98224e-09	0.518417	-0.604824	0.651819	-0.649862	-2.0568e-07	0.000482603	-3.49099e-09	3.07808e-07	2.69339e-06	-4.27067e-06	3.29981e-05	0.000425431	-2.87835e-09	-1.02973e-08	0.000477597	-1.11013e-08	0.000493905	0.000216797	-0.000130279	-0.000530318	-0.000173489	0.000486834	0.000486493	3.24307e-07	-0.000159436	-9.05107e-05	0.000270415	0.000487114	0.000485779	-0.000174206	-0.00160537	-0.000759033	-0.000889916	-1.62412e-08	4.39987e-08	-0.000174515	0	0	0	0
[dnabound_Foxo1_Pa0_Pd0_pUb1]	0.0275077	0.0469711	-0.00308377	0.0246666	-0.0196815	0.0935628	-0.00874814	0.0876309	-0.10497	0.224743	-0.25102	0.223807	-0.207973	0.451261	-0.710015	0.646902	-0.875015	1.49162e-06	-1.82969e-06	3.76083e-06	0.000249396	3.67524e-06	-5.65249e-06	0.000286813	-9.36265e-05	0.000281436	3.88034e-05	1.68085e-05	-0.000291926	1.82778e-06	0.000104772	0.000338328	-0.000980284	-4.89432e-05	-2.88133e-05	0.000295239	0.000234968	0.000204987	-0.000191461	-0.000452533	-0.000260924	0.000485996	-0.000406584	-0.000650049	-0.00102118	0	0	0	0
[dnabound_Foxo1_Pa0_Pd1_pUb0]	0.0468386	0.109047	-0.00758645	0.0740195	-0.0637405	0.000485442	-2.67187e-09	0.000485441	4.1382e-11	0.52159	-0.608532	0.676281	-0.674334	3.02994e-08	0.000481423	2.39646e-09	-3.34532e-08	3.04757e-06	-3.78084e-06	2.914e-05	0.000425089	-2.23815e-10	2.06223e-09	0.00047615	1.98581e-09	0.000492759	0.000198214	-0.000134359	-0.000539239	-0.000177862	0.000485658	0.000485316	-4.76321e-08	-0.000158186	-8.54533e-05	0.000350769	0.000485941	0.0004846	-0.000178582	-0.00160393	-0.000764136	-0.000977091	-7.6828e-09	-1.02909e-08	-0.000178892	0	0	0	0
[dnabound_Foxo1_Pa0_Pd1_pUb1]	0.0275872	0.0473193	-0.00310873	0.0249204	-0.0199067	0.0914884	-0.00854702	0.0702384	-0.0834525	0.226419	-0.253024	0.226184	-0.210407	0.450222	-0.708435	0.660517	-0.894246	1.50124e-06	-1.84232e-06	4.52014e-06	0.000251225	3.62623e-06	-5.57852e-06	0.000288597	-9.17853e-05	0.000283486	3.99796e-05	1.67522e-05	-0.000293006	1.60268e-06	0.000107449	0.000340265	-0.000978889	-4.95108e-05	-2.91126e-05	0.000296658	0.000237375	0.0002087	-0.000109499	-0.000458495	-0.000263635	0.000481207	-0.000404327	-0.000648401	-0.00110002	0	0	0	0
[dnabound_Foxo1_Pa1_Pd0_pUb0]	0.0449614	0.109694	-0.00762717	0.0770793	-0.0663364	0.00055197	-3.88617e-09	0.000551969	8.19111e-09	0.519924	-0.6063	0.659102	-0.65664	-4.81091e-08	0.000547148	-1.61816e-08	1.03676e-07	0.000564459	-0.000729356	0.00563656	-0.0345167	-5.09127e-09	1.14694e-09	0.000540801	1.2396e-09	0.00156813	-0.0132357	0.0124556	-0.14903	-0.000245126	0.00055223	0.000551819	7.06648e-08	-1.09449e-05	0.00303759	0.188419	0.00055257	0.00055096	-0.00024599	-0.000443757	0.00889428	0.797058	-1.71377e-08	2.25159e-09	-0.000246362	0	0	0	0
[dnabound_Foxo1_Pa1_Pd0_pUb1]	0.0278247	0.0530821	-0.00351398	0.0294039	-0.0238045	0.0827254	-0.00769873	0.0651767	-0.0771958	0.253507	-0.284915	0.265405	-0.249861	0.404704	-0.634685	0.584117	-0.787835	3.55268e-05	-4.57937e-05	0.000233553	-0.00110452	0.000321434	-0.000532364	0.00437208	-0.0361745	0.000442895	-0.0013772	0.0013337	-0.0159212	0.00060159	-0.0104528	0.0103357	-0.165605	-3.32052e-05	0.00015824	0.00799	0.000353033	0.00218748	0.16294	-0.000299721	0.000751522	0.0843549	0.000118339	0.00576507	0.734003	0	0	0	0
[dnabound_Foxo1_Pa1_Pd1_pUb0]	0.0449384	0.109299	-0.00759617	0.0746557	-0.0642406	0.000589036	-1.71415e-09	0.000589035	2.7536e-10	0.52054	-0.607018	0.662746	-0.660283	1.82464e-08	0.0005842	4.40463e-09	-1.66119e-08	0.000341666	-0.000441307	0.00244884	-0.0144521	-8.61133e-11	1.21505e-09	0.000577904	9.70352e-10	0.00162885	-0.0135525	0.0142382	-0.16948	-0.000209165	0.000589296	0.000588885	-2.81044e-08	-4.02418e-05	0.00180522	0.0818583	0.000589636	0.000588023	-0.00021003	-0.000577999	0.00908816	0.904895	-9.2636e-09	-7.60637e-09	-0.000210402	0	0	0	0
[dnabound_Foxo1_Pa1_Pd1_pUb1]	0.0280057	0.0537193	-0.00356021	0.0299119	-0.0242577	0.0816064	-0.00759301	0.0630323	-0.0745719	0.256543	-0.28857	0.269894	-0.25449	0.400348	-0.627848	0.579622	-0.781866	3.85529e-05	-4.9706e-05	0.000254213	-0.00123562	0.000198873	-0.00032889	0.00211662	-0.0159711	0.000454935	-0.00150838	0.00146911	-0.0175466	0.000604286	-0.0105514	0.0114674	-0.184322	-3.46498e-05	0.00017417	0.00871189	0.000343266	0.0014531	0.0724801	-0.000317647	0.000838025	0.0930321	6.50019e-05	0.00581566	0.815716	0	0	0	0
[truncated: 86 more columns]
