# Supplementary material for: Modelling the Response of FOXO Transcription Factors to Multiple Post-Translational Modifications Made by Ageing-Related Signalling Pathways
Source: PLoS One. 2010 Jun 14;5(6):e11092. doi: 10.1371/journal.pone.0011092 (PMC2886341; doi:10.1371/journal.pone.0011092)
Supplement: Dataset S9 — All above supporting information (S1–S8) in single zip archive: multiple sequence alignment of FOXOs (aln), python script, sbml models and sensitivity analyses. (0.07 MB ZIP) [file pone.0011092.s009.zip]

Archive with 9 entries (8 files):
- suppmat/
- suppmat/S1.aln
- suppmat/S7.xml
- suppmat/S4.txt
- suppmat/S3.xml
- suppmat/S5.xml
- suppmat/S8.txt
- suppmat/make_sbml.py
- suppmat/S6.txt
